# Supplementary material for: RNA-seq data exploration after trypanosome RNA-binding protein UBP1 expression is altered by CRISPR-Cas9 gene editing and overexpression
Source: Data Brief. 2024 Feb 6;53:110156. doi: 10.1016/j.dib.2024.110156 (PMC10881420; doi:10.1016/j.dib.2024.110156)
Supplement: Supplementary file 1 — Table S1. RNA-seq expression Log2 values for UBP1-OE and UBP1mut-KD versus WT control sample. [file mmc1.xlsx]

## Sheet: tabla_OE_KD
Num.	Gene ID	Description	UBP1 overexpression			UBP1 knockdown
			FC	Log2 FC	FDR	FC	Log2 FC	FDR
1	TcCLB.504137.10	isoleucyl-tRNA synthetase, putative	0.648848	-0.624047	4.86e-06	0.957315	-0.0629346	0.773737
2	TcCLB.507795.90	hypothetical protein, conserved	0.865763	-0.207956	0.0670125	0.910395	-0.135435	0.370623
3	TcCLB.508283.10	dispersed gene family protein 1 (DGF-1), putative	0.700907	-0.512705	0.00548079	1.22407	0.29168	0.213781
4	TcCLB.511867.30	hypothetical protein, conserved	1.3886	0.473629	2.62e-06	1.24763	0.31919	0.00613404
5	TcCLB.511411.30	arginine permease	0.287132	-1.80022	7.29e-10	0.678102	-0.560426	0.135853
6	TcCLB.510955.4	lipase-like protein, putative	1.15356	0.206095	0.0267812	1.05437	0.076376	0.576876
7	TcCLB.510143.50	hypothetical protein, conserved	0.896154	-0.158181	0.161692	0.870307	-0.200404	0.145206
8	TcCLB.508387.30	zinc-finger of a C2HC-type, putative	1.58904	0.668152	1.75e-12	0.933785	-0.0988378	0.491677
9	TcCLB.503747.10	glutamine aminotransferase, putative (fragment)	0.805473	-0.312091	0.0236615	1.01489	0.0213266	0.929395
10	TcCLB.509011.100	myosin heavy chain kinase A, putative	1.12359	0.168111	0.108474	1.12712	0.172642	0.184998
11	TcCLB.508471.10	hypothetical protein, conserved	0.632874	-0.66001	1.34e-10	0.849478	-0.235352	0.0634964
12	TcCLB.506779.120	hypothetical protein, conserved	0.990116	-0.0143305	0.909804	1.00307	0.00442614	0.981651
13	TcCLB.510073.90	hypothetical protein, conserved	0.868914	-0.202714	0.0913794	0.972458	-0.0402915	0.832228
14	TcCLB.506599.189	mucin TcMUCII, putative	1.66712	0.737354	6.34e-06	0.935104	-0.0968015	0.725426
15	TcCLB.506519.110	hypothetical protein, conserved	1.13136	0.178053	0.0882483	1.1198	0.163239	0.21536
16	TcCLB.508727.50	hypothetical protein, conserved	0.640738	-0.642194	5.63e-14	0.726937	-0.460098	4.97955e-07
17	TcCLB.510241.110	Pescadillo N-terminus/BRCA1 C Terminus (BRCT) domain containing protein, putative	0.98113	-0.0274845	0.800952	0.871452	-0.198507	0.0868901
18	TcCLB.506359.40	hypothetical protein, conserved	1.1733	0.230576	0.0123996	0.99642	-0.00517451	0.975159
19	TcCLB.506465.5	hypothetical protein	1.01534	0.0219606	0.897392	0.850611	-0.233429	0.213356
20	TcCLB.507957.160	Mucin-associated surface protein (MASP), subgroup S017	1.03953	0.0559313	0.769921	0.640382	-0.642995	0.000599443
21	TcCLB.503601.10	trans-sialidase, Group V, putative	2.73186	1.44988	3.27e-13	0.724247	-0.465446	0.10265
22	TcCLB.506971.80	Mucin-associated surface protein (MASP) (fragment)	1.56238	0.643744	0.00739036	0.66705	-0.584132	0.062031
23	TcCLB.511445.70	Ring finger domain/PHD-finger, putative	0.847056	-0.239471	0.00698016	0.900753	-0.150796	0.182937
24	TcCLB.505989.78	hypothetical protein, conserved	1.34214	0.424537	0.00105058	1.17565	0.233462	0.159673
25	TcCLB.511215.14	hypothetical protein, conserved	0.922718	-0.116038	0.380733	1.08523	0.118005	0.50777
26	TcCLB.508137.20	hypothetical protein, conserved	0.532684	-0.908649	4.28e-20	1.20461	0.268571	0.0247381
27	TcCLB.508205.30	calcium/calmodulin-dependent protein kinase, putative	1.36148	0.44518	0.000184993	0.885726	-0.175068	0.273603
28	TcCLB.506221.30	protein phosphatase 2C, putative	1.06292	0.0880354	0.580114	1.25872	0.331952	0.055489
29	TcCLB.504215.10	hypothetical protein, conserved	1.38514	0.470032	2.57e-07	1.12752	0.173148	0.145844
30	TcCLB.504033.120	hypothetical protein, conserved	0.69738	-0.519983	3.18e-07	1.0523	0.0735504	0.63683
31	TcCLB.510855.10	peptide methionine sulfoxide reductase, putative	0.863268	-0.212119	0.178717	1.34704	0.429798	0.0125406
32	TcCLB.510737.50	hypothetical protein, conserved	0.666451	-0.58543	4.01e-08	0.901739	-0.149218	0.3003
33	TcCLB.504103.70	PHD-zinc-finger like domain containing protein, putative	0.777473	-0.363135	0.001161	1.0503	0.0708066	0.67809
34	TcCLB.508717.40	branch point binding protein, putative	0.898631	-0.154199	0.216796	1.0692	0.0965287	0.582473
35	TcCLB.508785.4	Mitochondrial ATP synthase subunit, putative	0.602897	-0.730016	3.63e-09	1.10991	0.150437	0.381803
36	TcCLB.503749.20	hypothetical protein	0.624351	-0.67957	5.48e-07	1.05373	0.0755004	0.727856
37	TcCLB.509145.19	hypothetical protein, conserved	0.714303	-0.485391	0.000110291	1.04836	0.0681338	0.731002
38	TcCLB.507257.20	NOL1/NOP2/sun family, putative	0.806195	-0.310799	0.000489234	0.778039	-0.362086	0.000184432
39	TcCLB.509631.90	mucin TcMUCII, putative	5.07013	2.34202	1.9e-24	0.490373	-1.02805	0.0011839
40	TcCLB.506737.140	syntaxin binding protein 1, putative	0.8806	-0.183441	0.052311	0.967948	-0.0469982	0.74881
41	TcCLB.508241.104	hypothetical protein, conserved	0.844372	-0.244049	0.0202545	0.978693	-0.0310712	0.85674
42	TcCLB.504153.220	DNA recombination and repair protein RAD51, putative	0.625126	-0.677782	1.06e-10	0.926572	-0.110025	0.46709
43	TcCLB.510609.65	u6 snrna-associated sm-like protein lsm3	0.695683	-0.523498	0.0077558	1.08257	0.114461	0.703373
44	TcCLB.410589.10	AMP deaminase, putative	0.898996	-0.153613	0.292311	0.896653	-0.157379	0.411239
45	TcCLB.511585.90	hypothetical protein, conserved	0.710369	-0.493359	1.18e-07	0.852375	-0.23044	0.0408971
46	TcCLB.507669.10	fumarate hydratase, putative	1.27182	0.346896	0.00144366	1.00139	0.00200506	0.992784
47	TcCLB.509153.70	exosome-associated protein 3, putative	1.05674	0.0796241	0.410503	1.16187	0.216453	0.0430901
48	TcCLB.506857.30	hypothetical protein, conserved	1.56613	0.647206	1.65e-10	1.29207	0.369683	0.0012976
49	TcCLB.506739.180	hypothetical protein, conserved	0.914824	-0.128434	0.261793	0.711494	-0.491077	1.96218e-05
50	TcCLB.510565.11	tyrosine aminotransferase, putative (fragment)	1.05211	0.0732821	0.6329	0.684186	-0.547539	0.000244986
51	TcCLB.506777.20	cytoplasmic translation machinery associated protein, putative	0.978972	-0.0306603	0.797042	0.869053	-0.202483	0.117597
52	TcCLB.506181.120	hypothetical protein, conserved	0.965731	-0.0503065	0.699594	1.15717	0.210595	0.149575
53	TcCLB.407477.60	hypothetical protein, conserved	1.08108	0.112471	0.325992	1.11368	0.155331	0.274294
54	TcCLB.510431.274	60S ribosomal protein L37, putative	0.499553	-1.00129	3.34e-20	0.801884	-0.318535	0.0138823
55	TcCLB.510719.250	RNA polymerase-associated protein CDC73, putative	1.0516	0.0725865	0.50696	1.1093	0.149653	0.258633
56	TcCLB.503419.60	Enriched in surface-labeled proteome protein 15	1.49	0.57531	4.39e-09	0.972654	-0.0400021	0.807993
57	TcCLB.506695.7	hypothetical protein, conserved	0.679454	-0.557552	0.00223323	0.727821	-0.458345	0.0335122
58	TcCLB.509767.230	hypothetical protein, conserved	0.801812	-0.318664	0.0133191	1.0717	0.0999012	0.598521
59	TcCLB.506947.10	hypothetical protein, conserved	1.29004	0.36742	0.108059	1.02734	0.0389115	0.921094
60	TcCLB.506211.10	lipoic acid synthetase, mitochondrial precursor, putative	0.993945	-0.00876158	0.944036	1.01855	0.026521	0.878204
61	TcCLB.510535.80	hypothetical protein, conserved	1.65633	0.727989	3e-10	1.34874	0.431614	0.00100217
62	TcCLB.506697.30	Serine/threonine-protein kinase NEK6, putative	0.982323	-0.0257304	0.824676	0.891286	-0.166039	0.20408
63	TcCLB.510739.10	hypothetical protein, conserved	1.01405	0.0201218	0.839716	0.88922	-0.169387	0.113509
64	TcCLB.511067.20	60S ribosomal protein L26, putative	0.484219	-1.04627	6.47e-32	0.830872	-0.267302	0.0114508
65	TcCLB.506503.50	hypothetical protein, conserved	1.01981	0.0283071	0.862486	0.902273	-0.148363	0.460943
66	TcCLB.509669.110	GTPase activator protein, putative	0.863642	-0.211495	0.0783856	0.95023	-0.0736516	0.680645
67	TcCLB.510123.50	iron-sulfur cluster assembly protein, putative	0.656927	-0.606195	3.25e-09	1.35303	0.436193	7.7903e-05
68	TcCLB.503653.104	hypothetical protein, conserved	0.489549	-1.03048	1.1e-08	0.98406	-0.0231814	0.940409
69	TcCLB.510309.50	60S acidic ribosomal protein P2, putative	0.567439	-0.817463	3.42e-16	0.962692	-0.0548533	0.736997
70	TcCLB.511693.30	hypothetical protein, conserved	0.863555	-0.211641	0.243076	0.949338	-0.0750059	0.785133
71	TcCLB.508555.50	cysteine peptidase, Clan CA, family C2, putative	1.12128	0.165146	0.319434	0.926433	-0.110241	0.643342
72	TcCLB.504147.260	SET domain containing protein, putative	0.574592	-0.799389	2.21e-09	0.971885	-0.0411431	0.85375
73	TcCLB.503779.10	Sperm tail/Sperm tail C-terminal domain containing protein, putative	1.10545	0.144639	0.254609	1.05536	0.077733	0.67373
74	TcCLB.507939.50	hypothetical protein, conserved	1.72367	0.785486	1.33e-15	1.00203	0.00292618	0.988176
75	TcCLB.506025.60	2-oxoglutarate dehydrogenase, E2 component, dihydrolipoamide succinyltransferase, putative	0.760328	-0.395305	1.21e-06	0.932479	-0.100856	0.372987
76	TcCLB.509007.70	protein phosphatase 2C, putative	1.25865	0.331873	0.00278495	1.10217	0.140352	0.354087
77	TcCLB.506495.10	methyltransferase domain containing protein, putative	1.36068	0.444325	0.00122376	1.19673	0.259097	0.136075
78	TcCLB.504341.20	trans-sialidase, putative	6.77661	2.76056	8.78e-09	1.20776	0.272333	NA
79	TcCLB.504133.45	Temperature dependent protein affecting M2 dsRNA replication, putative	0.818257	-0.289374	0.13099	0.930139	-0.104482	0.718534
80	TcCLB.506213.120	ATP-dependent RNA helicase HEL67	1.22759	0.295835	0.0661585	1.36704	0.451056	0.0120174
81	TcCLB.511585.20	KREL1	0.676363	-0.56413	5.09e-12	0.974621	-0.0370864	0.780856
82	TcCLB.507485.70	hypothetical protein, conserved	1.02154	0.0307393	0.763839	1.13369	0.18103	0.101783
83	TcCLB.506887.20	hypothetical protein, conserved	0.748045	-0.418804	4.31e-08	1.00644	0.00925843	0.945832
84	TcCLB.505987.20	hypothetical protein	0.759905	-0.396109	0.000127906	1.09882	0.135951	0.329347
85	TcCLB.507907.40	hypothetical protein, conserved	0.647656	-0.626701	1.27e-07	1.29661	0.374746	0.00581342
86	TcCLB.508347.70	Engulfment and cell motility domain-containing protein	0.890543	-0.167243	0.138084	0.951898	-0.0711209	0.668308
87	TcCLB.509965.400	50S ribosome-binding GTPase, putative	1.09119	0.125907	0.176851	1.06268	0.0877012	0.496795
88	TcCLB.507625.90	hypothetical protein, conserved	1.40062	0.486065	2.63e-05	1.07126	0.0993089	0.569987
89	TcCLB.507465.10	receptor-type adenylate cyclase, putative (fragment)	1.70199	0.767221	0.0288507	1.69608	0.762202	NA
90	TcCLB.510349.20	hypothetical protein, conserved	0.673808	-0.569591	6.92e-06	0.907041	-0.14076	0.430897
91	TcCLB.509169.20	hypothetical protein, conserved	1.11477	0.156745	0.210067	1.01863	0.0266233	0.895978
92	TcCLB.510189.40	Mucin-associated surface protein (MASP), subgroup S086	1.3689	0.453013	0.0102596	0.632301	-0.661315	0.00121727
93	TcCLB.510073.75	hypothetical protein, conserved	0.800975	-0.320171	0.179785	1.02039	0.0291249	0.940553
94	TcCLB.510599.14	acetyl-CoA carboxylase (fragment)	0.863518	-0.211702	0.205263	1.08101	0.112379	0.638621
95	TcCLB.503479.10	pentatricopeptide repeat domain containing protein, putative	1.16248	0.2172	0.0514428	1.11852	0.161593	0.262079
96	TcCLB.509073.50	Soluble NSF attachment protein, SNAP, putative	0.728923	-0.456162	0.000183171	1.01116	0.0160145	0.940368
97	TcCLB.510859.17	nucleolar RNA-binding protein, putative	0.587262	-0.767923	2.43e-08	0.694085	-0.526815	0.00059657
98	TcCLB.506289.20	hypothetical protein, conserved	0.560724	-0.834636	1.67e-14	1.18913	0.249912	0.0580956
99	TcCLB.506405.120	V-type ATPase, A subunit, putative	0.621745	-0.685605	4.57e-11	1.09688	0.133407	0.354417
100	TcCLB.507987.20	hypothetical protein	1.9818	0.986808	0.000112011	1.08599	0.119007	0.783052
101	TcCLB.506739.99	zinc finger (CCCH type) protein, putative	0.997612	-0.00344936	0.991495	0.773473	-0.370577	0.300529
102	TcCLB.510323.50	hypothetical protein, conserved	1.40528	0.490856	5.17e-06	0.977401	-0.0329773	0.858781
103	TcCLB.410589.19	hypothetical protein, conserved (fragment)	1.09365	0.129147	0.43573	1.23605	0.305736	0.108131
104	TcCLB.507979.50	hypothetical protein, conserved	0.896891	-0.156996	0.216003	1.09364	0.129134	0.446054
105	TcCLB.506287.209	DNA ligase, putative	0.825877	-0.276001	0.0731883	0.806514	-0.310228	0.0930344
106	TcCLB.510053.20	hypothetical protein, conserved	0.719625	-0.474682	0.000242375	1.08333	0.115478	0.54093
107	TcCLB.507669.60	TFIIF-stimulated CTD phosphatase, putative	0.880127	-0.184217	0.205317	0.975234	-0.0361804	0.876865
108	TcCLB.504769.70	hypothetical protein, conserved	0.935684	-0.0959067	0.25965	0.888943	-0.169837	0.0860942
109	TcCLB.434931.10	paraxonemal rod protein PAR2, putative	0.838989	-0.253277	0.0468408	0.909853	-0.136295	0.436117
110	TcCLB.508515.90	Domain of unknown function (DUF4505), putative	0.86613	-0.207345	0.184196	1.04609	0.0650108	0.784882
111	TcCLB.503435.14	hypothetical protein	1.15608	0.209245	0.155806	1.40729	0.492921	0.00155535
112	TcCLB.503899.139	hypothetical protein, conserved	0.727295	-0.459387	4.96e-08	1.37821	0.462797	1.18209e-07
113	TcCLB.506503.150	histone H3 variant V	0.731526	-0.451019	2.73e-07	1.16675	0.222492	0.0342651
114	TcCLB.508323.30	mak-16-like RNA binding protein, putative	1.65539	0.727174	1.7e-09	1.15986	0.21395	0.180142
115	TcCLB.506943.90	hypothetical protein, conserved	0.903228	-0.146838	0.250257	1.02892	0.0411279	0.83469
116	TcCLB.506367.80	hypothetical protein	1.02477	0.0352992	0.800952	1.12733	0.172916	0.279894
117	TcCLB.508357.26	hypothetical protein, conserved	0.967252	-0.0480368	0.750559	1.08832	0.122102	0.527804
118	TcCLB.510019.10	mucin TcMUCII, putative	2.37365	1.24711	2.88e-13	0.678352	-0.559895	0.0104543
119	TcCLB.508647.140	DNA replication licensing factor MCM5, putative	0.949799	-0.0743061	0.419811	1.04707	0.0663582	0.603657
120	TcCLB.506605.150	60S ribosomal protein, putative	1.97206	0.979706	3.7e-13	0.921734	-0.117577	0.569725
121	TcCLB.508203.38	histone H4, putative	0.976496	-0.0343144	0.848195	0.688489	-0.538494	0.00152606
122	TcCLB.510609.70	cdc2-related kinase 2, putative	1.0432	0.0610225	0.584492	1.09124	0.125965	0.363132
123	TcCLB.510105.230	glyceraldehyde 3-phosphate dehydrogenase, cytosolic, putative	1.00319	0.00459888	0.97087	1.12448	0.169263	0.21029
124	TcCLB.510173.40	MRB1 complex subunit MRB3010	2.1769	1.12228	3.88e-35	1.16109	0.215485	0.0650821
125	TcCLB.511303.140	hypothetical protein, conserved	1.63916	0.712956	3.53e-11	1.04205	0.0594253	0.739692
126	TcCLB.511793.20	hypothetical protein	1.08411	0.116516	0.830615	0.953753	-0.0683132	NA
127	TcCLB.511613.110	Mucin-associated surface protein (MASP), subgroup S030	2.43439	1.28356	1.5e-28	0.899333	-0.153072	0.380529
128	TcCLB.505807.200	hypothetical protein, conserved	0.828222	-0.271911	0.00556142	0.876426	-0.190296	0.118211
129	TcCLB.510989.69	hypothetical protein, conserved	0.760091	-0.395755	0.0136165	0.880023	-0.184387	0.399602
130	TcCLB.508927.20	glycosomal transporter (GAT1), putative	1.29409	0.371942	0.00105548	1.09093	0.125555	0.435287
131	TcCLB.510297.60	zinc transporter, putative	1.58218	0.661915	1.33e-08	1.64123	0.714777	5.88654e-09
132	TcCLB.509923.9	dispersed gene family protein 1 (DGF-1), putative (fragment)	0.456872	-1.13014	0.0596157	1.02718	0.0386933	NA
133	TcCLB.507993.110	hypothetical protein, conserved	1.05622	0.0789108	0.637754	1.10536	0.144513	0.507916
134	TcCLB.507875.10	hypothetical protein, conserved	1.24801	0.319624	0.00257009	1.21943	0.286201	0.0204755
135	TcCLB.507953.200	serine-alanine-and proline-rich protein, putative	1.98256	0.987362	1.83e-07	0.679547	-0.557354	0.0182447
136	TcCLB.507641.100	hypothetical protein, conserved	1.48836	0.573726	5.7e-06	1.12964	0.175864	0.309103
137	TcCLB.508647.200	triosephosphate isomerase	0.484754	-1.04468	1.13e-42	0.939864	-0.0894765	0.414453
138	TcCLB.507389.10	Flagellum attachment zone protein 14	1.84923	0.886927	1.1e-13	0.917791	-0.123763	0.493256
139	TcCLB.511729.60	MORN repeat-containing protein 1	0.682966	-0.550113	4.22e-08	0.870198	-0.200584	0.114905
140	TcCLB.507093.120	Fcf2 pre-rRNA processing, putative	0.7697	-0.377632	0.00757166	0.883378	-0.178897	0.345537
141	TcCLB.507105.50	hypothetical protein	0.273359	-1.87113	1.53e-57	0.680009	-0.556375	1.66775e-05
142	TcCLB.510029.90	hypothetical protein, conserved	1.67076	0.740507	6.85e-16	1.09234	0.127419	0.324025
143	TcCLB.506269.10	Mucin-associated surface protein (MASP), subgroup S080	1.08816	0.121895	0.424501	0.696509	-0.521787	0.00118208
144	TcCLB.506743.180	recombination initiation protein NBS1, putative	1.64398	0.717197	1.66e-11	1.18884	0.24955	0.0628183
145	TcCLB.506211.170	multiprotein-bridging factor 1, putative	0.619513	-0.690795	1.49e-09	0.84128	-0.249341	0.0811243
146	TcCLB.508779.9	hypothetical protein, conserved (fragment)	1.09918	0.136425	0.267552	1.06562	0.0916956	0.598832
147	TcCLB.504005.29	hypothetical protein, conserved	0.688889	-0.537657	3.94e-06	0.633429	-0.658744	8.74799e-08
148	TcCLB.510053.60	cytidine deaminase-like protein, putative	1.03998	0.0565595	0.745819	1.22363	0.291165	0.130038
149	TcCLB.507529.45	hypothetical protein, conserved	0.965532	-0.0506035	0.775473	0.994057	-0.00859956	0.975375
150	TcCLB.510599.30	Component of IIS longevity pathway SMK-1, putative	1.02796	0.0397867	0.733058	1.00147	0.00211729	0.992085
151	TcCLB.507611.50	hypothetical protein, conserved	1.89159	0.919602	1.63e-07	1.20936	0.274239	0.26176
152	TcCLB.508277.210	hypothetical protein, conserved	0.907309	-0.140334	0.353966	1.05509	0.0773647	0.729794
153	TcCLB.506501.170	mucin TcMUCII, putative	1.2745	0.349928	0.0306032	0.78392	-0.351222	0.0742785
154	TcCLB.506465.40	protein kinase-like protein, putative	1.85625	0.892388	0.0113281	1.14052	0.189688	0.739238
155	TcCLB.506181.50	60S ribosomal protein L18, putative	0.683944	-0.548049	1.92e-08	1.04413	0.0623078	0.68382
156	TcCLB.507237.100	Mucin-associated surface protein (MASP), subgroup S112	2.03585	1.02563	0.000105179	1.05402	0.075906	0.873343
157	TcCLB.511069.4	transketolase, putative	0.72351	-0.466916	0.000856697	1.02418	0.0344651	0.882936
158	TcCLB.509341.20	hypothetical protein, conserved	1.22242	0.289744	0.00514265	0.845779	-0.241647	0.0536961
159	TcCLB.417203.9	dispersed gene family protein 1 (DGF-1), putative	0.823601	-0.279983	0.564618	1.42818	0.514179	NA
160	TcCLB.506501.240	Mucin-associated surface protein (MASP), subgroup S104	1.22199	0.28923	0.255197	0.741459	-0.431562	0.178187
161	TcCLB.504033.200	hypothetical protein	1.28474	0.361478	0.000960342	0.977393	-0.0329889	0.858757
162	TcCLB.511603.190	Mucin-associated surface protein (MASP), subgroup S002	1.07575	0.105339	0.651536	0.646189	-0.629972	0.0135589
163	TcCLB.511527.34	60S ribosomal protein L8, putative	0.579275	-0.787679	1.23e-13	1.08356	0.115779	0.452524
164	TcCLB.510323.20	Flagellum attachment zone protein 19, putative	1.02553	0.0363671	0.765385	0.845364	-0.242355	0.0599521
165	TcCLB.506503.140	extracellular receptor, putative	1.01115	0.0160028	0.919169	1.03222	0.0457489	0.830468
166	TcCLB.469785.5	hypothetical protein, conserved (fragment)	1.0276	0.039278	0.887321	1.15483	0.207686	0.544852
167	TcCLB.508989.70	hypothetical protein, conserved	0.426905	-1.22801	2.96e-34	0.965857	-0.050118	0.754826
168	TcCLB.508465.80	Microtubule-associated protein Bicaudal-D, putative	1.08595	0.118964	0.342667	0.681122	-0.554016	9.42599e-06
169	TcCLB.509195.61	mucin TcMUCII, putative	1.69673	0.762755	3.01e-05	0.640882	-0.64187	0.00220032
170	TcCLB.511529.40	SHQ1 protein, putative	0.719043	-0.47585	9.3e-07	1.05462	0.0767263	0.597318
171	TcCLB.507711.30	hypothetical protein, conserved	1.25678	0.329733	0.00495158	1.23721	0.307095	0.0253721
172	TcCLB.504147.10	hypothetical protein, conserved	0.803246	-0.316087	0.027512	1.22764	0.295883	0.0846202
173	TcCLB.508385.10	hypothetical protein, conserved	0.955463	-0.0657287	0.556244	1.21292	0.27849	0.0181653
174	TcCLB.503909.68	hypothetical protein, conserved	1.02078	0.0296655	0.817343	0.87531	-0.192134	0.178542
175	TcCLB.508207.64	hypothetical protein, conserved	0.869723	-0.201371	0.093559	1.22158	0.288744	0.0352927
176	TcCLB.506885.440	170 kDa glucose-regulated protein, putative	0.702423	-0.509588	1.42e-07	0.720696	-0.472538	5.62937e-06
177	TcCLB.504057.50	hypothetical protein, conserved	1.23176	0.300721	0.00262143	1.03763	0.0532919	0.739238
178	TcCLB.507237.80	Mucin-associated surface protein (MASP), subgroup S002	1.16787	0.22388	0.296712	0.81876	-0.288487	0.294866
179	TcCLB.507467.90	diacylglycerol acyltransferase, putative	1.02075	0.0296304	0.840918	0.831693	-0.265876	0.0915711
180	TcCLB.511253.10	kinesin-like protein, putative	1.6163	0.692699	3.76e-05	1.33505	0.41689	0.0404109
181	TcCLB.507641.120	ATP-dependent DEAD/H RNA helicase, putative	0.973013	-0.0394698	0.734379	0.813813	-0.297232	0.0122183
182	TcCLB.506499.130	hypothetical protein	0.664238	-0.590227	0.229807	0.557288	-0.843504	NA
183	TcCLB.510351.110	hypothetical protein	1.14694	0.197796	0.111204	0.711265	-0.49154	0.000162536
184	TcCLB.510879.140	hypothetical protein, conserved	1.09458	0.130376	0.322923	1.10834	0.148407	0.381707
185	TcCLB.510325.60	hypothetical protein, conserved	1.08863	0.122517	0.228603	0.904898	-0.144174	0.263385
186	TcCLB.510431.120	hypothetical protein, conserved	1.92663	0.946077	2.64e-16	1.03913	0.0553699	0.778966
187	TcCLB.511337.20	UDP-Gal or UDP-GlcNAc-dependent glycosyltransferase, putative	1.21007	0.275095	0.0320902	1.05637	0.0791129	0.685949
188	TcCLB.503893.30	hypothetical protein, conserved	0.431969	-1.211	7.18e-55	0.904991	-0.144024	0.152042
189	TcCLB.507711.220	hypothetical protein, conserved	0.674729	-0.56762	8.64e-06	1.24923	0.32104	0.0311727
190	TcCLB.509757.30	stress-inducible protein STI1-like, putative	0.995806	-0.0060631	0.962156	1.52944	0.613001	6.87895e-09
191	TcCLB.509965.160	hypothetical protein, conserved	1.32802	0.409282	1.89e-05	1.05866	0.0822426	0.570343
192	TcCLB.511411.16	Spinocerebellar ataxia type 10 protein domain containing protein, putative	0.648631	-0.624531	1.45e-07	0.978657	-0.0311248	0.876865
193	TcCLB.511145.30	hypothetical protein, conserved	1.32268	0.403462	0.000165422	0.973273	-0.0390835	0.826053
194	TcCLB.504277.20	Surface protein TolT, group B, GPI-less	1.83488	0.875685	1.97e-10	0.828168	-0.272004	0.1326
195	TcCLB.506207.20	hypothetical protein, conserved	0.673404	-0.570456	3.76e-10	0.994224	-0.00835756	0.957527
196	TcCLB.434945.10	hypothetical protein, conserved	0.880567	-0.183495	0.241471	0.969217	-0.0451078	0.854593
197	TcCLB.510283.114	DNA-directed RNA polymerase I subunit, putative	1.25551	0.328271	0.0103736	0.796565	-0.328136	0.0296099
198	TcCLB.508229.40	trans-sialidase, Group V, putative	1.76869	0.822685	1.52e-06	0.599937	-0.737117	0.000152377
199	TcCLB.506743.110	protein tyrosine phosphatase, putative	1.13243	0.179419	0.121381	1.21136	0.27663	0.0369409
200	TcCLB.510149.130	hypothetical protein, conserved	0.736686	-0.440878	0.000114604	0.90989	-0.136235	0.389238
201	TcCLB.510307.220	retrotransposon hot spot (RHS) protein, putative	1.20651	0.270834	0.00427797	0.94488	-0.0817969	0.560025
202	TcCLB.507089.60	hypothetical protein, conserved	1.14825	0.199443	0.0639041	1.19807	0.260711	0.0360521
203	TcCLB.507275.10	cdc2-related protein kinase 4, putative	1.97403	0.98114	0.000178403	1.16069	0.214977	0.593519
204	TcCLB.510507.60	inositol 1,4,5-trisphosphate receptor, putative (fragment)	0.955846	-0.0651498	0.569459	1.19235	0.253806	0.0396169
205	TcCLB.448567.9	dynein heavy chain, putative	0.892014	-0.164861	0.742777	1.31769	0.398008	NA
206	TcCLB.506269.25	hypothetical protein	1.7951	0.844062	0.00022659	0.838656	-0.253849	0.4644
207	TcCLB.506605.130	hypothetical protein, conserved	0.980935	-0.0277701	0.850967	0.786218	-0.346998	0.0206605
208	TcCLB.511133.30	hypothetical protein, conserved	0.725503	-0.462946	0.00117523	0.99195	-0.011661	0.962346
209	TcCLB.508927.30	hypothetical protein, conserved	1.46196	0.5479	2.57e-06	1.30138	0.380041	0.00455857
210	TcCLB.510075.60	hypothetical protein	2.88375	1.52795	0.000253013	0.950129	-0.0738052	NA
211	TcCLB.504203.10	hypothetical protein, conserved	0.815377	-0.294461	0.00638405	1.3755	0.459955	5.32925e-05
212	TcCLB.510325.69	Aminopeptidase M1, putative (fragment)	0.547449	-0.869204	7.16e-14	0.820608	-0.285234	0.0431483
213	TcCLB.511543.30	amino acid transporter, putative	2.54772	1.34921	4.16e-13	1.23529	0.304851	0.240726
214	TcCLB.405179.10	dynein heavy chain, putative (fragment)	0.547856	-0.868131	0.000538943	1.07917	0.10992	0.773737
215	TcCLB.507237.270	Mucin-associated surface protein (MASP), subgroup S017	1.23316	0.30236	0.307796	0.474611	-1.07518	0.0010638
216	TcCLB.511627.100	TPR-repeat protein, putative	1.12054	0.164189	0.0741404	0.946341	-0.0795686	0.546197
217	TcCLB.506945.100	hypothetical protein, conserved	0.894068	-0.161543	0.0797928	0.946243	-0.0797169	0.544852
218	TcCLB.508277.110	cAMP specific phosphodiesterase, putative	0.980983	-0.0277005	0.873913	0.738183	-0.437949	0.0113837
219	TcCLB.511537.40	protein phosphatase 4, putative	1.35292	0.436073	5.14e-05	1.13911	0.187905	0.181544
220	TcCLB.510241.124	hypothetical protein, conserved	0.869714	-0.201387	0.0489403	1.05881	0.0824497	0.577226
221	TcCLB.509247.30	CCR4-NOT transcription complex subunit 1	1.19623	0.258499	0.0806185	1.19385	0.255623	0.161696
222	TcCLB.510513.20	hypothetical protein, conserved	1.28581	0.362676	0.000156575	1.13691	0.185119	0.129232
223	TcCLB.506413.60	hypothetical protein, conserved	1.02495	0.03556	0.807143	1.97908	0.984831	1.68921e-15
224	TcCLB.508181.80	hypothetical protein, conserved	0.659675	-0.600173	4.49e-06	1.04453	0.0628516	0.761563
225	TcCLB.503981.50	hypothetical protein, conserved	0.780914	-0.356765	0.000568431	0.911743	-0.133301	0.341649
226	TcCLB.506125.20	Flabarin, putative	0.520933	-0.940831	1.5e-13	0.699612	-0.515373	0.000260737
227	TcCLB.510747.80	Double RNA binding domain protein 9	0.799823	-0.322247	0.00313401	0.88574	-0.175045	0.214504
228	TcCLB.508839.20	hypothetical protein, conserved	0.909746	-0.136464	0.224781	0.889042	-0.169676	0.222403
229	TcCLB.504431.109	cytochrome b5, putative	1.12744	0.173051	0.264973	0.972118	-0.0407964	0.870022
230	TcCLB.511357.9	hypothetical protein, conserved	0.690704	-0.533861	2.87e-05	1.13143	0.178142	0.291738
231	TcCLB.510257.20	hypothetical protein, conserved	1.10254	0.140829	0.200452	1.45394	0.539969	6.90189e-07
232	TcCLB.508607.10	retrotransposon hot spot (RHS) protein, putative	1.23422	0.303603	0.227614	0.958444	-0.0612341	0.881742
233	TcCLB.503579.140	Staphylococcal nuclease homologue, putative	0.528035	-0.921294	3.65e-24	1.00339	0.00488909	0.976337
234	TcCLB.510997.40	enoyl-CoA hydratase/isomerase family protein, putative	0.506914	-0.980188	6.03e-23	1.76874	0.822723	2.70345e-16
235	TcCLB.511543.40	hypothetical protein, conserved	0.921746	-0.11756	0.239525	1.13515	0.182886	0.120417
236	TcCLB.510603.40	hypothetical protein, conserved	1.32322	0.404051	7.49e-06	1.01745	0.0249547	0.872807
237	TcCLB.511801.44	DNA-dependent RNA polymerases, putative	0.977871	-0.0322843	0.840987	0.948046	-0.076971	0.726558
238	TcCLB.506945.230	40S ribosomal protein S14	0.473029	-1.08	2.48e-26	0.865546	-0.208317	0.111929
239	TcCLB.503449.20	copper homeostasis protein, putative	1.12611	0.171353	0.179025	1.1437	0.193705	0.221641
240	TcCLB.511469.90	hypothetical protein	0.607805	-0.71832	2.16e-07	2.07199	1.05102	2.24944e-15
241	TcCLB.504101.50	trans-sialidase, Group V, putative	3.13184	1.64701	3.36e-40	0.736029	-0.442166	0.0042892
242	TcCLB.509965.429	hypothetical protein, conserved	0.909616	-0.136671	0.312477	0.932824	-0.100322	0.597318
243	TcCLB.479517.50	surface protease GP63, putative	2.76073	1.46505	5.17e-15	1.3011	0.379733	0.137355
244	TcCLB.509633.40	hypothetical protein, conserved	1.13297	0.180108	0.135149	0.974905	-0.0366666	0.848869
245	TcCLB.503697.130	hypothetical protein, conserved	0.884265	-0.177449	0.0806377	1.07766	0.107896	0.434306
246	TcCLB.506863.30	hypothetical protein, conserved	3.53757	1.82276	9.84e-06	1.78984	0.839829	0.11847
247	TcCLB.507993.20	Domain of unknown function (DUF4475), putative	2.2105	1.14438	6.26e-12	0.954792	-0.0667412	0.814263
248	TcCLB.506811.70	hypothetical protein	0.923481	-0.114846	0.286491	0.98733	-0.0183962	0.91752
249	TcCLB.508325.310	hypothetical protein, conserved	1.95928	0.970325	4.86e-12	1.11423	0.156051	0.4615
250	TcCLB.507603.100	Plus-3 domain/Zinc finger, C3HC4 type (RING finger), putative	1.75571	0.812058	6.62e-17	1.0028	0.00402806	0.982639
251	TcCLB.511393.20	serine peptidase, Clan S-, family S54, putative	0.776851	-0.36429	0.00265157	1.09876	0.135881	0.418517
252	TcCLB.509965.260	Protein kinase B, putative	1.42907	0.515074	2.56e-07	0.90508	-0.143883	0.29517
253	TcCLB.506579.70	hypothetical protein, conserved	0.981994	-0.0262141	0.820517	1.19339	0.255062	0.0296934
254	TcCLB.510377.70	mucin TcMUCII, putative	1.4465	0.532566	0.00330024	0.841112	-0.24963	0.315794
255	TcCLB.507093.90	hypothetical protein, conserved	0.849689	-0.234994	0.0542618	0.90762	-0.13984	0.395629
256	TcCLB.506501.10	Mucin-associated surface protein (MASP), subgroup S009	1.24085	0.311333	0.0770034	0.48427	-1.04612	4.63834e-08
257	TcCLB.511001.60	CAMK/CAMKL family protein kinase, putative	1.56211	0.643499	0.00017647	1.6671	0.737342	6.67081e-05
258	TcCLB.504143.20	hypothetical protein, conserved	0.976809	-0.0338513	0.743399	1.04434	0.0625956	0.652069
259	TcCLB.511541.30	Rab5-interacting protein (Rab5ip), putative	0.682891	-0.550272	2.13e-05	1.2173	0.28369	0.0707288
260	TcCLB.507953.140	trans-sialidase, Group V, putative	1.84063	0.8802	3.22e-11	0.652682	-0.615548	7.31361e-05
261	TcCLB.504137.60	beta adaptin, putative	0.862144	-0.213999	0.119457	1.10711	0.146801	0.427918
262	TcCLB.507641.170	CBF/Mak21 family, putative	0.929524	-0.105436	0.394909	0.974904	-0.0366683	0.847588
263	TcCLB.507927.20	mitochondrial oligo_U binding protein TBRGG1, putative	0.611085	-0.710556	1.97e-10	0.979706	-0.029579	0.877406
264	TcCLB.504137.70	Tir chaperone protein (CesT) family, putative	1.54538	0.627962	3.66e-06	1.10527	0.1444	0.468291
265	TcCLB.503745.20	Cleft lip and palate transmembrane protein 1 (CLPTM1), putative	0.898233	-0.154838	0.157379	0.846544	-0.240343	0.0582885
266	TcCLB.511603.110	mucin TcMUCII, putative	2.05808	1.0413	6.81e-10	0.780616	-0.357315	0.114458
267	TcCLB.510719.150	Mitochondrial small ribosomal subunit mS47, putative	0.987841	-0.0176497	0.862115	1.01304	0.0186941	0.900876
268	TcCLB.508777.160	hypothetical protein, conserved	1.05387	0.0756997	0.454753	0.828164	-0.272011	0.0122466
269	TcCLB.511435.10	WD40 repeat-containing protein	0.747592	-0.419676	0.000216228	1.08445	0.116967	0.465454
270	TcCLB.509973.70	Mucin-associated surface protein (MASP), subgroup S042	2.02222	1.01594	1.75e-30	0.891465	-0.16575	0.168301
271	TcCLB.503821.5	Uncharacterised ACR, YagE family COG1723, putative	1.23239	0.301464	0.0908914	1.03165	0.044953	0.879674
272	TcCLB.508535.30	hypothetical protein, conserved	0.71397	-0.486064	0.000242371	1.48246	0.567998	4.34898e-05
273	TcCLB.510175.150	hypothetical protein, conserved	1.09259	0.127749	0.435693	1.27975	0.35586	0.049733
274	TcCLB.507467.104	MICOS complex subunit MIC10-2, putative	0.623708	-0.681056	6.7e-08	0.894822	-0.160327	0.353816
275	TcCLB.511585.180	hypothetical protein, conserved	0.890512	-0.167293	0.183087	1.07296	0.101594	0.563929
276	TcCLB.511867.100	Mitochondrial large ribosomal subunit mL89, putative	0.735541	-0.443123	0.000255388	1.08878	0.122711	0.479357
277	TcCLB.511407.20	Ribosome biogenesis protein Nop16, putative	0.521706	-0.93869	7.53e-15	0.995298	-0.00679959	0.97544
278	TcCLB.508165.150	Mucin-associated surface protein (MASP), subgroup S083	2.59309	1.37467	2.89e-19	1.07391	0.102879	0.680645
279	TcCLB.506287.200	mitochondrial DNA ligase homolog, putative	0.78817	-0.343422	0.000505322	0.990188	-0.0142255	0.935353
280	TcCLB.510515.120	Uncharacterised protein family UPF0546, putative	1.02084	0.0297522	0.905787	1.37459	0.459003	0.0683243
281	TcCLB.507735.60	hypothetical protein, conserved	1.86603	0.89997	5.77e-18	0.946855	-0.0787844	0.637361
282	TcCLB.510283.120	hypothetical protein, conserved	1.10705	0.146719	0.113373	0.914159	-0.129484	0.27766
283	TcCLB.507611.270	hypothetical protein, conserved	0.686419	-0.542838	5.74e-06	1.10074	0.138472	0.410678
284	TcCLB.504867.20	ABC transporter, putative	0.924426	-0.11337	0.293222	0.89847	-0.154458	0.245848
285	TcCLB.509767.220	Ring finger domain containing protein, putative	1.37902	0.463645	0.000632086	1.07796	0.108305	0.596748
286	TcCLB.509167.80	conserved repeat domain containing protein, putative	0.788241	-0.343291	0.000802546	0.848167	-0.23758	0.054326
287	TcCLB.510295.59	hypothetical protein, conserved	5.23163	2.38726	8.18e-09	2.41846	1.27409	NA
288	TcCLB.506529.400	hypothetical protein, conserved	1.55093	0.633136	7.21e-07	1.08084	0.112153	0.562086
289	TcCLB.504057.104	phosphatidylinositol phosphate kinase alpha	1.34584	0.428506	0.0078172	1.09162	0.126466	0.603657
290	TcCLB.506857.100	endoplasmatic reticulum retrieval protein, putative	1.21963	0.286443	0.0293487	1.63924	0.713024	9.34271e-08
291	TcCLB.508145.20	RNA-binding protein RBP7B (De Gaudenzi)	1.51804	0.602208	8.83e-07	1.63495	0.709246	3.70501e-08
292	TcCLB.503855.40	cysteine peptidase, Clan CA, family C2, putative	1.23426	0.303651	0.0825147	1.19372	0.255466	0.252806
293	TcCLB.511529.170	enoyl-CoA hydratase/isomerase family protein, putative	0.860384	-0.216947	0.0699626	0.80401	-0.314715	0.0207891
294	TcCLB.508813.60	Mitochondrial import receptor subunit ATOM46, putative	0.594154	-0.75109	1.5e-14	1.00556	0.00800494	0.963296
295	TcCLB.504239.20	mucin TcMUCII, putative	2.29305	1.19727	2.61e-15	0.664919	-0.588751	0.0012009
296	TcCLB.503887.40	hypothetical protein, conserved	0.686481	-0.542708	1.21e-08	0.869827	-0.201199	0.0927862
297	TcCLB.503453.100	serine palmitoyltransferase, putative	1.72419	0.785919	3.05e-08	1.73872	0.798029	1.15338e-07
298	TcCLB.510373.30	serine-alanine-and proline-rich protein, putative	1.94673	0.961054	0.00217145	0.683105	-0.54982	0.221033
299	TcCLB.507011.120	acyl transferase-like protein, putative	0.884322	-0.177356	0.0613697	0.874526	-0.193426	0.0899161
300	TcCLB.498829.10	mucin TcMUC, putative	0.411999	-1.27929	8.81e-17	0.536362	-0.89872	2.84983e-08
301	TcCLB.506533.70	hypothetical protein, conserved	0.529064	-0.918485	2.22e-19	1.05745	0.0805888	0.605029
302	TcCLB.507963.70	Basal body protein	1.44827	0.534334	8.55e-10	1.16695	0.222747	0.0369148
303	TcCLB.511127.70	FHA domain containing protein, putative	0.897279	-0.156372	0.122256	0.590584	-0.759787	4.45516e-14
304	TcCLB.510911.14	LEM3 (ligand-effect modulator 3) family / CDC50 family, putative	1.30401	0.382955	0.00215383	1.11602	0.158367	0.350532
305	TcCLB.509835.30	hypothetical protein, conserved	2.6803	1.4224	1e-07	1.17817	0.236545	0.577696
306	TcCLB.506863.40	hypothetical protein, conserved	1.92433	0.944355	5.34e-14	1.2501	0.322046	0.0375711
307	TcCLB.509205.60	hypothetical protein, conserved	0.767762	-0.381269	0.00363138	0.845166	-0.242693	0.140149
308	TcCLB.503779.70	hypothetical protein, conserved	0.870273	-0.20046	0.13334	1.05733	0.0804202	0.682195
309	TcCLB.506773.50	nucleobase transporter	0.799022	-0.323693	0.0123675	1.12147	0.165386	0.337082
310	TcCLB.509631.20	Mucin-associated surface protein (MASP), subgroup S087	1.93049	0.948969	2.08e-10	0.47527	-1.07318	2.02081e-09
311	TcCLB.506513.180	hypothetical protein, conserved	1.46069	0.546652	3.08e-05	1.04428	0.0625047	0.772076
312	TcCLB.510025.230	hypothetical protein	0.923022	-0.115563	0.656034	0.684019	-0.547891	0.0606513
313	TcCLB.510719.100	hypothetical protein, conserved	1.0953	0.131321	0.350004	1.10278	0.141143	0.446564
314	TcCLB.506695.49	hypothetical protein, conserved	0.843063	-0.246287	0.0122916	1.02073	0.0296037	0.854187
315	TcCLB.511867.90	hypothetical protein, conserved	0.847554	-0.238623	0.0399395	0.987784	-0.0177332	0.930239
316	TcCLB.508569.130	6-phosphofructo-2-kinase/fructose-2,6-biphosphatase, putative	1.34899	0.43188	3.7e-06	1.04387	0.0619458	0.672887
317	TcCLB.511173.200	hypothetical protein	1.25862	0.331846	0.153373	0.899828	-0.152279	0.66629
318	TcCLB.507689.20	hypothetical protein	2.18502	1.12765	7.07e-13	1.01491	0.0213546	0.942284
319	TcCLB.504425.60	NADP-dependent alcohol hydrogenase, putative	0.711248	-0.491576	0.000135139	0.926034	-0.110862	0.561761
320	TcCLB.505965.80	hypothetical protein, conserved	0.983148	-0.0245191	0.890143	1.02624	0.0373642	0.88227
321	TcCLB.503805.40	hypothetical protein	1.18708	0.24742	0.0719506	1.07102	0.0989813	0.624349
322	TcCLB.510377.120	hypothetical protein	1.52708	0.610776	0.0637992	0.738995	-0.436363	NA
323	TcCLB.506599.380	hypothetical protein	1.17782	0.236119	0.736885	0.766766	-0.383141	NA
324	TcCLB.506829.80	nicotinamidase, putative	0.580753	-0.784003	3.26e-16	0.781773	-0.355178	0.00104199
325	TcCLB.511111.40	hypothetical protein, conserved	0.849871	-0.234684	0.00869847	0.964008	-0.0528827	0.700979
326	TcCLB.506269.70	mucin TcMUCII, putative	2.08159	1.05769	5.25e-15	0.632439	-0.661002	4.68142e-05
327	TcCLB.509499.10	rotamase, putative	0.659005	-0.601639	2.67e-08	0.919014	-0.121841	0.430252
328	TcCLB.508205.4	hypothetical protein, conserved	1.06578	0.0919162	0.512157	0.825292	-0.277024	0.0873759
329	TcCLB.507257.30	hypothetical protein, conserved	0.608708	-0.716177	9.55e-16	0.856177	-0.224019	0.0373035
330	TcCLB.511745.10	heat shock 70 kDa protein, mitochondrial precursor, putative	0.628467	-0.670092	2.37e-05	0.872544	-0.196701	0.370396
331	TcCLB.507105.30	hypothetical protein, conserved	1.00894	0.0128383	0.905787	0.966939	-0.0485035	0.736483
332	TcCLB.511539.9	hypothetical protein, conserved	0.620142	-0.68933	6.39e-06	1.06856	0.0956699	0.686513
333	TcCLB.510243.80	hypothetical protein, conserved	0.955853	-0.0651396	0.536764	0.890601	-0.16715	0.178985
334	TcCLB.508081.40	hypothetical protein	1.50208	0.586966	0.00401304	0.556982	-0.844298	0.000485005
335	TcCLB.508163.390	hypothetical protein, conserved	0.95387	-0.0681352	0.682601	1.15081	0.202646	0.305449
336	TcCLB.508541.230	casein kinase, putative	1.09913	0.136366	0.175825	1.51604	0.600309	1.20871e-09
337	TcCLB.505987.30	hypothetical protein, conserved	2.1542	1.10715	4.62e-25	1.00423	0.00609502	0.97606
338	TcCLB.504033.220	palmitoyl acyltransferase 1, putative	0.85978	-0.21796	0.110502	1.04591	0.0647628	0.755768
339	TcCLB.506941.260	hypothetical protein, conserved	1.5759	0.656172	4.85e-08	1.09049	0.124979	0.486717
340	TcCLB.508727.44	hypothetical protein, conserved	1.30519	0.384258	1.27e-06	1.06764	0.0944272	0.40302
341	TcCLB.511407.80	hypothetical protein, conserved	1.15973	0.213787	0.310775	1.05993	0.0839746	0.793991
342	TcCLB.504167.30	mitogen-activated protein kinase 1, putative	1.1012	0.139076	0.176045	1.17521	0.232914	0.0476955
343	TcCLB.506777.50	cell cycle sequence binding phosphoprotein (RBP45), putative	0.885894	-0.174794	0.0664162	0.822926	-0.281165	0.00791528
344	TcCLB.510297.30	TPR-repeat-containing chaperone protein DNAJ, putative	1.1434	0.193331	0.0393778	1.50616	0.590877	2.92159e-10
345	TcCLB.503531.49	structural maintenance of chromosome 3, putative	1.77767	0.829983	0.000458434	1.22517	0.292987	0.37944
346	TcCLB.509073.40	outer dynein arm docking complex protein	0.776226	-0.365452	0.000663506	0.915264	-0.12774	0.38802
347	TcCLB.508277.30	hypothetical protein, conserved	1.30037	0.378918	0.00173982	0.988324	-0.0169444	0.93806
348	TcCLB.507927.4	Protein kinase B	1.32216	0.402897	0.000416915	0.954857	-0.0666441	0.716928
349	TcCLB.507959.80	Mucin-associated surface protein (MASP), subgroup S034	0.495901	-1.01188	3.72e-13	0.681761	-0.552663	0.000295189
350	TcCLB.506797.80	hypothetical protein, conserved	1.07069	0.0985427	0.386597	1.17055	0.227181	0.0799577
351	TcCLB.506591.4	heat shock protein 90, putative	0.827558	-0.273068	0.135265	0.667502	-0.583157	0.00308455
352	TcCLB.511537.16	MIZ/SP-RING zinc finger, putative	0.951804	-0.0712636	0.519819	1.27178	0.346844	0.00192577
353	TcCLB.511577.150	hypothetical protein, conserved	1.11908	0.162313	0.200923	1.02154	0.0307461	0.880866
354	TcCLB.508837.80	Flagellar Member 3	0.926291	-0.110463	0.615193	1.18338	0.242917	0.367616
355	TcCLB.507993.180	hypothetical protein, conserved	1.56432	0.645539	1.05e-05	1.03772	0.0534178	0.827384
356	TcCLB.510879.210	Nucleoside diphosphate kinase 3	1.10487	0.143875	0.161692	1.05198	0.0731014	0.622754
357	TcCLB.510105.180	hypothetical protein, conserved	0.847931	-0.237981	0.0426281	1.0452	0.0637765	0.725701
358	TcCLB.506779.130	hypothetical protein	0.989038	-0.0159026	0.898467	0.936985	-0.0939018	0.542415
359	TcCLB.508977.10	trans-sialidase, Group V, putative	2.30229	1.20307	4.16e-13	0.949972	-0.0740431	0.794303
360	TcCLB.508469.30	hypothetical protein, conserved	0.979868	-0.0293414	0.779009	0.843792	-0.245041	0.021859
361	TcCLB.511001.150	hypothetical protein, conserved	0.589086	-0.763451	1.39e-11	1.91734	0.939103	7.76751e-17
362	TcCLB.510279.210	Mucin-associated surface protein (MASP), subgroup S090	1.21843	0.285023	0.166989	0.911006	-0.134468	0.665378
363	TcCLB.510293.79	GPI transamidase component Tta2, putative (fragment)	0.964957	-0.0514628	0.733058	1.83874	0.878714	5.37011e-11
364	TcCLB.507099.110	hypothetical protein, conserved	1.79999	0.847989	2.51e-08	1.12521	0.170189	0.439691
365	TcCLB.506529.314	hypothetical protein, conserved	0.952129	-0.0707718	0.663861	1.2912	0.36871	0.0315145
366	TcCLB.510247.10	R27-2 protein, putative	0.935387	-0.0963655	0.802968	1.18678	0.24705	0.622201
367	TcCLB.503897.10	hypothetical protein	0.261969	-1.93253	2.84e-74	1.10259	0.140896	0.288978
368	TcCLB.509977.30	Mucin-associated surface protein (MASP), subgroup S008	2.46334	1.30061	2.19e-39	0.863134	-0.212343	0.105129
369	TcCLB.509147.50	mucin TcSMUGL, putative	0.823038	-0.280969	0.0141314	0.673928	-0.569333	1.53721e-06
370	TcCLB.511603.30	Mucin-associated surface protein (MASP), subgroup S033	1.53879	0.6218	0.000614039	0.885682	-0.17514	0.52887
371	TcCLB.510997.30	hypothetical protein, conserved	0.901189	-0.150099	0.178347	1.77644	0.828991	6.41235e-15
372	TcCLB.503669.20	hypothetical protein, conserved	0.781418	-0.355834	0.00307291	1.03697	0.0523679	0.784549
373	TcCLB.506799.50	Mucin-associated surface protein (MASP), subgroup S043	1.49345	0.578646	1.17e-05	0.798819	-0.32406	0.0506338
374	TcCLB.506695.40	Right handed beta helix region, putative	1.12747	0.173084	0.194509	0.868734	-0.203014	0.22257
375	TcCLB.506773.100	protein kinase, putative	1.03005	0.0427136	0.734581	1.14632	0.197007	0.162972
376	TcCLB.507277.10	hypothetical protein, conserved	0.94232	-0.0857113	0.443285	0.98909	-0.0158259	0.93142
377	TcCLB.510509.20	50S ribosome-binding GTPase, putative	1.15326	0.205713	0.0508821	1.21386	0.2796	0.0196616
378	TcCLB.510105.40	cullin-like protein, putative	0.818982	-0.288096	0.0045916	1.01725	0.0246767	0.884223
379	TcCLB.511075.60	mitogen-activated protein kinase kinase 4, putative	1.10049	0.138143	0.336415	1.0922	0.127243	0.51461
380	TcCLB.511625.4	conserved hypothetical protein, conserved (fragment)	1.27151	0.346542	0.036218	1.0154	0.0220512	0.939785
381	TcCLB.509891.40	hypothetical protein, conserved	0.456778	-1.13043	8.45e-19	0.81047	-0.30317	0.0520544
382	TcCLB.508489.40	hypothetical protein, conserved	1.28304	0.359566	0.00416284	0.957328	-0.0629145	0.75476
383	TcCLB.506847.4	hypothetical protein, conserved	0.954444	-0.0672673	0.604858	0.951068	-0.0723789	0.691418
384	TcCLB.511575.10	pterin 4 alpha carbinolamine dehydratase, putative	0.341121	-1.55165	6.79e-28	1.09044	0.124907	0.543515
385	TcCLB.510283.160	hypothetical protein, conserved	2.06138	1.04361	1.14e-05	1.08113	0.112545	0.776428
386	TcCLB.511189.60	hypothetical protein, conserved	1.02367	0.0337439	0.807897	1.07194	0.100221	0.572353
387	TcCLB.511621.240	hypothetical protein, conserved	0.660162	-0.599109	1.92e-09	0.973915	-0.0381326	0.815403
388	TcCLB.504163.70	Gem-associated protein 2, putative	1.12854	0.174457	0.0537627	1.55225	0.634357	1.1984e-12
389	TcCLB.508687.48	hypothetical protein	3.48482	1.80108	2.22e-36	0.679424	-0.557616	0.00306416
390	TcCLB.509351.10	delta-1-pyrroline-5-carboxylate dehydrogenase, putative	0.494726	-1.0153	2.38e-22	0.849384	-0.235512	0.0713868
391	TcCLB.504033.180	hypothetical protein, conserved	0.70159	-0.511299	1.93e-08	0.975693	-0.0355007	0.812245
392	TcCLB.506755.180	hypothetical protein, conserved	0.718063	-0.477818	4.09e-06	0.709884	-0.494344	9.13615e-06
393	TcCLB.511557.40	hypothetical protein, conserved	1.37633	0.460831	0.000136518	0.87002	-0.200879	0.213198
394	TcCLB.511353.20	hypothetical protein, conserved	1.11203	0.153195	0.116753	1.07813	0.108537	0.408581
395	TcCLB.504005.60	RNA-binding protein RBP5B (De Gaudenzi)	0.671489	-0.574564	2.77e-07	0.781247	-0.356149	0.00541976
396	TcCLB.508207.230	6-phosphofructo-2-kinase/fructose-2,6-biphosphatase, putative	0.934833	-0.0972193	0.298249	1.12238	0.166564	0.128984
397	TcCLB.510515.80	hypothetical protein, conserved	0.885009	-0.176236	0.159885	1.07988	0.110874	0.524103
398	TcCLB.506857.40	hypothetical protein, conserved	1.0043	0.00619236	0.9616	1.4741	0.559838	1.51841e-07
399	TcCLB.511041.20	hypothetical protein, conserved	0.692566	-0.529977	5.3e-09	1.07796	0.108305	0.39338
400	TcCLB.510963.5	hypothetical protein, conserved (fragment)	1.64395	0.717165	0.0034837	1.76054	0.816014	0.00275842
401	TcCLB.511867.20	SET domain containing protein, putative	0.621118	-0.68706	1.15e-13	1.21467	0.280562	0.00829465
402	TcCLB.511421.190	ESCO acetyltransferase domain-containing protein	1.30151	0.380184	0.000113315	0.833433	-0.262863	0.0277946
403	TcCLB.506127.30	phenylalanyl-tRNA synthetase, putative	0.555348	-0.848536	1.43e-23	0.866214	-0.207205	0.0450934
404	TcCLB.506533.34	phosphatidylinositol kinase related protein, putative	0.61092	-0.710945	1.9e-05	1.28304	0.359563	0.0748579
405	TcCLB.506937.40	dynein heavy chain, putative	0.634109	-0.657198	6.87e-10	0.894959	-0.160106	0.263184
406	TcCLB.398345.10	root hair defective 3 GTP-binding protein (RHD3), putative	1.29666	0.374801	6.23e-05	1.05864	0.0822094	0.560135
407	TcCLB.511621.40	succinate dehydrogenase subunit	0.634501	-0.656305	7.7e-08	1.02624	0.0373678	0.856021
408	TcCLB.510719.140	hypothetical protein, conserved	0.715255	-0.483471	8.89e-06	1.19232	0.253775	0.0531124
409	TcCLB.506405.110	ribosomal protein L13, putative	0.679879	-0.556649	1.86e-06	1.06458	0.0902877	0.606234
410	TcCLB.508647.30	hypothetical protein, conserved	1.34299	0.425451	0.000129406	0.977095	-0.0334289	0.859306
411	TcCLB.510105.130	phosphatidylinositol-4-phosphate 5-kinase type II beta, putative	0.650537	-0.620297	8.93e-10	1.14611	0.196739	0.120093
412	TcCLB.510491.40	hypothetical protein, conserved	0.589781	-0.761748	2.14e-12	0.967938	-0.047014	0.788917
413	TcCLB.509099.10	GTP-binding protein, putative	1.02583	0.0367925	0.730829	0.868211	-0.203883	0.0799577
414	TcCLB.506941.250	hypothetical protein, conserved	1.17035	0.226937	0.0145196	0.802767	-0.316948	0.00238541
415	TcCLB.508207.260	hypothetical protein, conserved	0.839232	-0.252859	0.00917841	1.17392	0.23134	0.0418712
416	TcCLB.509097.60	mucin TcMUCII, putative	5.90743	2.56253	1.98e-08	0.818333	-0.28924	NA
417	TcCLB.507629.20	hypothetical protein, conserved	1.1224	0.166583	0.093559	0.979743	-0.0295251	0.854489
418	TcCLB.511309.20	hydrolase-like protein, putative	1.45583	0.541842	0.000852593	1.14027	0.189375	0.411596
419	TcCLB.506227.170	hypothetical protein, conserved	1.04151	0.0586818	0.657445	1.13949	0.188394	0.221509
420	TcCLB.508229.50	hypothetical protein	1.46802	0.553872	0.144331	0.813003	-0.298667	0.598832
421	TcCLB.509965.420	prefoldin subunit, putative	0.763497	-0.389305	0.00717878	0.991665	-0.0120755	0.961683
422	TcCLB.511571.10	ATP-dependent DEAD/H RNA helicase, putative	0.639318	-0.645393	1.04e-07	1.01384	0.0198353	0.925171
423	TcCLB.510755.129	60S ribosomal protein L12, putative	0.516159	-0.954112	6.86e-16	0.938626	-0.0913778	0.617041
424	TcCLB.508719.40	kinetoplast DNA-associated protein, putative	0.712327	-0.489389	7.74e-06	0.917713	-0.123886	0.424784
425	TcCLB.510101.300	hypothetical protein, conserved	0.678237	-0.560139	1.71e-10	0.966783	-0.0487357	0.731002
426	TcCLB.510963.39	PUB domain containing protein, putative	0.886886	-0.17318	0.103608	1.34643	0.429141	8.56164e-05
427	TcCLB.507831.20	hypothetical protein, conserved	1.46651	0.552389	0.000705821	1.20911	0.273942	0.202302
428	TcCLB.511311.60	hypothetical protein, conserved	1.20833	0.273013	0.0227587	1.14962	0.201153	0.187802
429	TcCLB.507509.20	hypothetical protein, conserved	1.28477	0.361508	0.0055075	0.996856	-0.00454311	0.984792
430	TcCLB.506775.30	tubulin-tyrosine ligase-like protein, putative	1.1534	0.205889	0.0622486	0.932876	-0.100242	0.523567
431	TcCLB.511613.120	mucin TcMUCII, putative	1.75353	0.810266	1.44e-07	0.788233	-0.343307	0.0918386
432	TcCLB.504431.20	hypothetical protein	0.716055	-0.481857	0.00240681	1.02545	0.0362602	0.892818
433	TcCLB.509805.120	Complex 1 protein (LYR family), putative	1.50387	0.588679	3.19e-07	0.781848	-0.35504	0.00953726
434	TcCLB.506483.10	Triglyceride lipase, putative	1.38698	0.47195	0.000106338	1.34502	0.427631	0.00175102
435	TcCLB.507713.30	heat shock protein 85, putative	2.04055	1.02896	2.26e-18	0.834845	-0.26042	0.0804503
436	TcCLB.509779.10	DNA repair protein, putative	1.07426	0.103347	0.476209	1.00114	0.00164031	0.994406
437	TcCLB.506531.30	SET domain containing protein, putative	0.862868	-0.212789	0.0129806	1.19652	0.258846	0.00664295
438	TcCLB.509777.4	ribosomal protein L2, putative	1.72098	0.783233	1.01e-16	1.03193	0.0453443	0.777723
439	TcCLB.507099.40	Concanavalin A-like lectin/glucanases superfamily/SPRY domain/HECT-domain (ubiquitin-transferase), putative	0.996006	-0.00577423	0.968998	1.16069	0.214987	0.159632
440	TcCLB.507993.36	Mitochondrial large ribosomal subunit mL97, putative	0.716496	-0.480969	3.17e-06	0.960365	-0.058346	0.724069
441	TcCLB.506925.420	hypothetical protein, conserved	0.587552	-0.767211	7.7e-10	0.999848	-0.000218903	0.999163
442	TcCLB.503909.50	hypothetical protein, conserved	0.899251	-0.153204	0.134715	1.08565	0.118565	0.377545
443	TcCLB.506203.100	hypothetical protein	0.664076	-0.590579	7.85e-09	1.13339	0.180644	0.169849
444	TcCLB.506713.14	hypothetical protein, conserved	1.23592	0.305587	0.0989531	1.17636	0.234335	0.333942
445	TcCLB.508181.130	peter pan protein, putative	0.87401	-0.194279	0.0962721	0.852473	-0.230274	0.100458
446	TcCLB.510565.125	hypothetical protein, conserved	0.622192	-0.684568	4.05e-10	0.864565	-0.209954	0.134511
447	TcCLB.507699.64	mucin TcMUCII, putative	1.348	0.430825	0.00164613	0.642802	-0.637554	1.51574e-05
448	TcCLB.509011.54	ubiquinol-cytochrome c reductase, putative	0.475415	-1.07274	3.61e-25	0.971479	-0.0417451	0.807416
449	TcCLB.508569.80	phosphoacetylglucosamine mutase, putative	0.763024	-0.390199	0.000194297	1.04025	0.0569246	0.731162
450	TcCLB.509081.5	Mucin-associated surface protein (MASP)	2.21859	1.14964	1.27e-08	0.679077	-0.558353	0.0336948
451	TcCLB.507809.160	hypothetical protein, conserved	1.55621	0.638036	6.35e-10	0.865157	-0.208967	0.121896
452	TcCLB.509765.50	trans-sialidase, Group VIII, putative	1.57647	0.6567	0.000876971	0.961771	-0.0562345	0.870311
453	TcCLB.511589.230	eukaryotic translation initiation factor 3 subunit i	0.664061	-0.590613	1.11e-06	1.02124	0.0303171	0.883653
454	TcCLB.508165.14	trans-sialidase, putative (fragment)	2.2017	1.13862	1.37e-07	1.22994	0.298592	0.333173
455	TcCLB.510747.150	hypothetical protein, conserved	0.59272	-0.754577	7.16e-17	0.887012	-0.172975	0.138432
456	TcCLB.510767.50	ATP11 protein, putative	0.873558	-0.195025	0.114216	0.862164	-0.213966	0.15823
457	TcCLB.510287.60	ribonuclease HII, putative	0.990631	-0.0135796	0.895211	1.46243	0.548364	4.00266e-10
458	TcCLB.507795.40	hypothetical protein, conserved	0.701548	-0.511386	0.00488648	0.922707	-0.116056	0.673614
459	TcCLB.511361.60	hypothetical protein	0.964783	-0.0517235	0.679412	1.23133	0.300218	0.0207932
460	TcCLB.506205.20	hypothetical protein	0.61693	-0.696822	1.58e-13	1.07612	0.105842	0.432975
461	TcCLB.507873.34	hypothetical protein, conserved	1.04121	0.0582624	0.800952	1.16834	0.224461	0.420758
462	TcCLB.506567.34	major facilitator superfamily, putative	1.04317	0.0609707	0.652946	1.55946	0.641049	3.18486e-07
463	TcCLB.506811.140	hypothetical protein, conserved	1.24788	0.319474	0.0115694	0.92245	-0.116457	0.524666
464	TcCLB.507445.50	myosin heavy chain, putative	0.927526	-0.10854	0.547287	1.19431	0.256175	0.232919
465	TcCLB.511543.60	glutathione peroxidase, putative	0.965057	-0.0513139	0.638431	1.09142	0.126206	0.34182
466	TcCLB.511215.30	hypothetical protein	0.909032	-0.137597	0.255428	1.18784	0.248341	0.0726059
467	TcCLB.508277.390	hypothetical protein, conserved	0.780254	-0.357984	0.00467937	1.05994	0.0839808	0.660873
468	TcCLB.509631.160	Uncharacterized conserved protein (DUF2039), putative	0.843147	-0.246144	0.0644232	0.876704	-0.189838	0.267083
469	TcCLB.506635.110	kinesin-like protein, putative	1.60468	0.682282	1.15e-10	1.24772	0.319291	0.0113284
470	TcCLB.506773.120	mRNA cap guanine-N7 methyltransferase, putative	1.14312	0.192977	0.339142	0.963058	-0.0543054	0.864257
471	TcCLB.504041.4	RNA polymerase I	0.69745	-0.519838	0.0298081	0.866388	-0.206915	0.543062
472	TcCLB.510381.70	Mitoribosomal SSU assembly factor 13, putative	1.45884	0.54482	0.000131061	0.980755	-0.0280356	0.911151
473	TcCLB.508145.40	hypothetical protein, conserved	0.732495	-0.44911	0.000309021	1.37164	0.455899	0.00075105
474	TcCLB.506761.47	mucin TcMUCII, putative	1.63139	0.706101	2.01e-05	0.675952	-0.565006	0.00560181
475	TcCLB.508977.130	Mucin-associated surface protein (MASP), subgroup S121	1.87738	0.908718	2.08e-09	1.17153	0.228392	0.274943
476	TcCLB.503759.59	hypothetical protein, conserved	0.863904	-0.211058	0.111556	1.08909	0.123123	0.502192
477	TcCLB.506925.490	kinetoplastid kinetochore protein 7	1.26206	0.33578	0.00496007	0.9255	-0.111696	0.52203
478	TcCLB.509171.70	hypothetical protein, conserved	0.763945	-0.38846	6.53e-05	0.7928	-0.334971	0.00217973
479	TcCLB.509895.20	mitochondrial RNA binding protein, putative	0.696078	-0.522679	3.39e-06	1.14461	0.194857	0.18126
480	TcCLB.511621.9	hypothetical protein, conserved	0.5028	-0.991943	2.79e-18	0.903809	-0.14591	0.350561
481	TcCLB.510101.460	hypothetical protein, conserved	0.954988	-0.0664456	0.513586	1.01597	0.0228574	0.884223
482	TcCLB.510141.4	RIO1 family, putative (fragment)	0.780461	-0.357602	0.0005325	1.00393	0.00565821	0.97544
483	TcCLB.509503.9	dispersed gene family protein 1 (DGF-1), putative (fragment)	2.27181	1.18384	0.141151	1.49047	0.575772	NA
484	TcCLB.506949.30	hypothetical protein, conserved	2.30942	1.20753	1.13e-05	1.40926	0.494942	0.182314
485	TcCLB.510289.44	hypothetical protein, conserved	1.12594	0.171125	0.237854	1.6754	0.744509	1.40688e-07
486	TcCLB.503759.30.1	#N/A	0.825268	-0.277066	0.0723508	0.770941	-0.375308	0.036654
487	TcCLB.509967.20	mismatch repair protein MSH4, putative	0.581863	-0.78125	9.96e-11	0.56585	-0.821509	9.87793e-11
488	TcCLB.507837.50	40S ribosomal protein S11, putative	0.796681	-0.327927	0.00201464	1.06778	0.0946141	0.543291
489	TcCLB.510741.100	hypothetical protein, conserved	0.945196	-0.0813143	0.510046	0.93692	-0.094002	0.576876
490	TcCLB.507237.89	mucin TcMUCII, putative	2.05626	1.04002	5.41e-11	0.737286	-0.439704	0.0289425
491	TcCLB.510377.439	mucin TcMUCII, putative	0.984744	-0.022179	0.910001	0.465746	-1.10238	1.62091e-09
492	TcCLB.510089.210	hypothetical protein, conserved	0.540469	-0.887717	1.93e-17	1.12052	0.164163	0.241872
493	TcCLB.510517.90	hypothetical protein, conserved	1.22029	0.287227	0.0138673	1.03393	0.0481364	0.796611
494	TcCLB.503859.50	hypothetical protein	1.74002	0.799103	0.0120151	1.17334	0.230617	0.63833
495	TcCLB.506289.240	hypothetical protein	1.57398	0.654413	2.04e-05	1.0748	0.104067	0.670171
496	TcCLB.511369.20	elongation factor 1-alpha, putative	0.908219	-0.138888	0.336854	0.936844	-0.0941194	0.646862
497	TcCLB.510911.30	Ras-related protein Rab4, putative	0.883949	-0.177965	0.18664	1.16449	0.219696	0.180934
498	TcCLB.508321.60	Dynamin family, putative	0.945906	-0.0802316	0.392611	1.22433	0.291992	0.00258455
499	TcCLB.506525.120	NLI interacting factor-like phosphatase, putative	8.22527	3.04006	4.02e-12	3.11046	1.63713	NA
500	TcCLB.506763.340	mucin TcMUCII, putative	1.89025	0.918576	8.43e-07	0.565043	-0.823566	0.000182234
501	TcCLB.506795.90	'Cold-shock' DNA-binding domain containing protein, putative	0.849338	-0.235589	0.0046487	1.00645	0.00927254	0.948579
502	TcCLB.506117.9	dispersed gene family protein 1 (DGF-1), putative	0.992068	-0.0114884	0.971764	1.29137	0.3689	0.294599
503	TcCLB.503433.10	cyclic nucleotide-binding domain containing protein, putative	0.931014	-0.103126	0.377122	0.923157	-0.115352	0.455363
504	TcCLB.506405.100	hypothetical protein, conserved	1.0204	0.0291374	0.796441	0.923201	-0.115283	0.394986
505	TcCLB.506291.10	Mucin-associated surface protein (MASP), subgroup S043	1.4113	0.497021	0.000754562	0.860498	-0.216756	0.280428
506	TcCLB.508169.129	Mutt-Nudix-related hydrolase 5, putative	1.15943	0.213415	0.12784	1.60788	0.685156	1.04472e-06
507	TcCLB.511735.10	chaperonin HSP60/CNP60, putative	0.641054	-0.641482	2.55e-09	1.00115	0.00165521	0.9935
508	TcCLB.506699.9	hypothetical protein, conserved	1.07154	0.0996839	0.475531	0.940915	-0.0878642	0.656743
509	TcCLB.469785.40	RNA-binding protein, putative	3.87772	1.95521	1.07e-49	1.08694	0.120271	0.584518
510	TcCLB.506717.80	trans-sialidase, Group VIII, putative	2.79056	1.48056	1.88e-18	0.856655	-0.223213	0.365593
511	TcCLB.510025.220	Mucin-associated surface protein (MASP), subgroup S032	1.5923	0.671112	3.08e-05	0.564023	-0.826174	7.5169e-06
512	TcCLB.507875.220	trans-sialidase, Group II, putative	2.06284	1.04463	7.29e-13	1.00149	0.00214538	0.993874
513	TcCLB.508387.80	hypothetical protein, conserved	0.974195	-0.0377176	0.814423	0.918052	-0.123353	0.547467
514	TcCLB.503487.40	hypothetical protein, conserved	0.678026	-0.560588	3.51e-09	0.863944	-0.21099	0.0723111
515	TcCLB.506633.80	hypothetical protein, conserved	0.909855	-0.136291	0.234706	1.06916	0.0964747	0.545218
516	TcCLB.503579.90	hypothetical protein, conserved	0.811253	-0.301776	0.00501009	1.14193	0.191474	0.156841
517	TcCLB.504051.49	Mitochondrial large ribosomal subunit mL96, putative	0.58084	-0.783788	4.93e-11	1.00986	0.0141542	0.946918
518	TcCLB.508785.10	Present in the outer mitochondrial membrane proteome 19	0.592465	-0.755197	2.06e-14	1.13124	0.1779	0.161054
519	TcCLB.507041.50	hypothetical protein, conserved	1.17933	0.237973	0.0512261	0.903003	-0.147197	0.371766
520	TcCLB.510101.450	hypothetical protein, conserved	0.715322	-0.483335	2.47e-07	0.895206	-0.159708	0.1934
521	TcCLB.503953.30	Serine/threonine-protein kinase NEK6, putative	2.45829	1.29766	4.9e-15	0.858724	-0.219733	0.361115
522	TcCLB.506529.40	hypothetical protein, conserved	1.75112	0.808276	7.74e-13	1.16572	0.221216	0.131981
523	TcCLB.508165.410	Mucin-associated surface protein (MASP), subgroup S062	1.65414	0.726078	5.77e-07	0.718356	-0.47723	0.00675659
524	TcCLB.509889.9	dispersed gene family protein 1 (DGF-1), putative	0.710389	-0.49332	0.0649922	1.19013	0.25112	0.490676
525	TcCLB.509819.20	hypothetical protein, conserved	0.682315	-0.551489	1.61e-13	0.920231	-0.119932	0.229117
526	TcCLB.511751.180	pseudouridine synthase A-like protein, putative	0.659983	-0.5995	2.26e-08	0.902777	-0.147559	0.313161
527	TcCLB.508089.50	pyridine nucleotide-disulphide oxidoreductase, putative	1.0874	0.120886	0.308265	0.979721	-0.0295571	0.875675
528	TcCLB.506285.80	hypothetical protein	1.40458	0.490136	0.126277	0.880408	-0.183756	0.715752
529	TcCLB.509599.80	hypothetical protein, conserved	1.32418	0.4051	4.86e-05	0.856262	-0.223876	0.0737138
530	TcCLB.509965.130	hypothetical protein, conserved	0.878022	-0.187671	0.217832	1.01169	0.0167628	0.947335
531	TcCLB.511705.20	putative prolyl carboxypeptidase, putative	0.759936	-0.39605	0.00685491	0.988154	-0.0171921	0.945505
532	TcCLB.506529.430	glutamic--pyruvic transaminase, putative	0.903237	-0.146823	0.188784	0.814339	-0.296299	0.016854
533	TcCLB.437121.9	hypothetical protein, conserved (fragment)	0.78528	-0.348721	0.00255966	0.960674	-0.0578815	0.751022
534	TcCLB.449247.10	hypothetical protein, conserved	1.08508	0.117806	0.329611	0.930296	-0.104239	0.529197
535	TcCLB.511309.70	glycosyltransferase (GlcNAc), putative	1.26587	0.340127	0.00453743	1.22486	0.292616	0.0398354
536	TcCLB.510999.30	hypothetical protein, conserved	0.887133	-0.172778	0.119668	1.71	0.773993	2.44939e-13
537	TcCLB.510249.30	hypothetical protein, conserved	1.03813	0.0539905	0.667803	1.0103	0.0147783	0.940368
538	TcCLB.510377.340	hypothetical protein	0.744194	-0.426249	0.318062	0.509724	-0.972212	NA
539	TcCLB.508389.90	surface protease GP63, putative	4.11393	2.04052	4.18e-19	0.616336	-0.69821	0.0311317
540	TcCLB.510877.130	WD domain, G-beta repeat, putative	1.05077	0.0714484	0.424501	1.04362	0.0615981	0.622201
541	TcCLB.506729.70	hypothetical protein, conserved	0.999114	-0.00127844	0.990739	1.17059	0.227241	0.037842
542	TcCLB.506517.14	STE/STE11 serine/threonine-protein kinase, putative	2.09363	1.066	0.00404285	0.942332	-0.0856933	NA
543	TcCLB.509979.270	Mucin-associated surface protein (MASP), subgroup S008	2.14507	1.10102	1.04e-19	0.553151	-0.854254	5.71143e-11
544	TcCLB.510961.40	mucin TcMUCII, putative	4.91368	2.2968	1.72e-47	0.775067	-0.367608	0.0728658
545	TcCLB.509777.70	Calcium ATPase SERCA-like	0.796983	-0.327378	0.0772019	0.972442	-0.0403157	0.895611
546	TcCLB.506869.50	calcineurin B subunit, putative	0.900019	-0.151972	0.0836188	1.12612	0.171362	0.102485
547	TcCLB.511353.34	hypothetical protein, conserved	0.483541	-1.04829	5.29e-27	1.02057	0.0293705	0.859389
548	TcCLB.508081.50	Mucin-associated surface protein (MASP), subgroup S117	2.13848	1.09659	2.82e-06	0.838094	-0.254815	0.491456
549	TcCLB.509079.20	Mucin-associated surface protein (MASP), subgroup S004	1.3365	0.418463	0.0345804	0.512482	-0.964426	9.41145e-06
550	TcCLB.507091.80	Mucin-associated surface protein (MASP), subgroup S121	1.51676	0.600993	1.52e-05	0.793544	-0.333617	0.053982
551	TcCLB.508163.50	Mucin-associated surface protein (MASP), subgroup S048	2.26976	1.18254	1.08e-13	0.916636	-0.125579	0.629633
552	TcCLB.511045.10	hypothetical protein, conserved	1.05607	0.0787068	0.511426	1.00129	0.00185841	0.993354
553	TcCLB.506661.130	ion transport protein, putative	0.893698	-0.162141	0.208789	0.999382	-0.000891807	0.996527
554	TcCLB.509767.110	Sulfate transporter N-terminal domain with GLY motif/Sulfate transporter family, putative	1.1447	0.194965	0.212563	0.940915	-0.0878635	0.708776
555	TcCLB.504047.10	hypothetical protein, conserved	0.717059	-0.479837	0.000147364	1.06567	0.0917565	0.627564
556	TcCLB.510105.200	hypothetical protein, conserved	0.971187	-0.0421793	0.819103	1.01197	0.0171696	0.950375
557	TcCLB.506405.149	ribosomal protein L21E (60S), putative	0.642847	-0.637453	1.96e-11	1.013	0.0186364	0.912267
558	TcCLB.510719.74	Mitochondrial large ribosomal subunit mL42, putative	0.996513	-0.00503989	0.969266	0.949393	-0.074923	0.643064
559	TcCLB.511439.70	hypothetical protein, conserved	1.04198	0.0593295	0.549512	1.12133	0.165207	0.149675
560	TcCLB.507089.130	Uncharacterised protein family UPF0564, putative	0.953148	-0.0692278	0.580104	0.958947	-0.0604764	0.738323
561	TcCLB.510431.90	hypothetical protein, conserved	0.579362	-0.787464	5.41e-06	0.759545	-0.396793	0.0604612
562	TcCLB.506607.19	phosphoribosylpyrophosphate synthetase, putative	1.55773	0.639442	1.56e-08	1.19248	0.253971	0.0745956
563	TcCLB.506565.29	hypothetical protein, conserved	1.41416	0.499944	0.0855503	1.6017	0.6796	0.0429232
564	TcCLB.510529.20	F-box and WD40 domain containing protein	2.18838	1.12987	6.03e-23	1.64025	0.713917	8.20374e-09
565	TcCLB.506945.110	casein kinase 1 isoform 2, putative	1.54731	0.629759	1.32e-10	0.984853	-0.0220201	0.899403
566	TcCLB.507537.20	cysteine peptidase, putative	0.64378	-0.63536	3.32e-07	0.936284	-0.0949815	0.618427
567	TcCLB.507737.10	hypothetical protein, conserved	1.54663	0.629125	0.0575533	1.12151	0.165442	0.752956
568	TcCLB.508143.110	hypothetical protein	1.23045	0.29919	0.412201	1.19244	0.253913	NA
569	TcCLB.511215.60	hypothetical protein, conserved	2.71335	1.44008	4.14e-10	0.991922	-0.0117013	0.978749
570	TcCLB.506779.160	palmitoyl acyltransferase 9, putative	1.06476	0.0905294	0.583916	0.853826	-0.227986	0.250919
571	TcCLB.507737.20	hypothetical protein, conserved	1.0178	0.025453	0.898176	1.01483	0.0212313	0.941973
572	TcCLB.506181.130	hypothetical protein	1.33643	0.418387	0.000376696	1.09174	0.126628	0.45635
573	TcCLB.507099.100	hypothetical protein, conserved	0.86737	-0.20528	0.0881269	1.04371	0.061714	0.738323
574	TcCLB.503953.59	mitochondrial DNA polymerase beta-PAK, putative	1.33261	0.414258	0.00111443	1.07677	0.106705	0.576308
575	TcCLB.506529.330	Bardet-Biedl syndrome 5 protein	1.13604	0.184016	0.0598389	1.04287	0.0605619	0.679961
576	TcCLB.506343.10	STE group serine/threonine-protein kinase, putative	0.808595	-0.306511	0.00328742	0.958776	-0.060735	0.707602
577	TcCLB.503897.140	hypothetical protein, conserved	0.550472	-0.861259	1.25e-16	1.08706	0.120437	0.400439
578	TcCLB.511395.10	hypothetical protein, conserved	0.563809	-0.826721	2.13e-13	1.01664	0.0238119	0.902961
579	TcCLB.511733.120	hypothetical protein, conserved	1.07377	0.10269	0.33958	0.91258	-0.131978	0.333387
580	TcCLB.510025.210	mucin TcMUCII, putative	2.32483	1.21713	6.41e-11	0.569123	-0.813187	0.000285226
581	TcCLB.507757.70	dihydrolipoamide dehydrogenase, putative	1.08307	0.115132	0.322359	0.879376	-0.185448	0.192999
582	TcCLB.509171.80	hypothetical protein, conserved	1.18071	0.239652	0.0222958	0.996415	-0.00518084	0.977606
583	TcCLB.511621.244	hypothetical protein, conserved	1.07665	0.106548	0.582329	0.782049	-0.354668	0.10792
584	TcCLB.510857.30	hypothetical protein, conserved	0.841634	-0.248735	0.0196482	1.02638	0.0375711	0.825239
585	TcCLB.508151.10	mucin TcMUCII, putative	2.08497	1.06002	3e-12	0.698823	-0.517001	0.00450284
586	TcCLB.506697.20	3'-5'-cyclic nucleotide phosphodiesterase C	2.02493	1.01788	1.27e-12	1.3246	0.405553	0.0204755
587	TcCLB.508777.170	Methyltransferase TYW3, putative	0.797957	-0.325617	0.00397502	0.719944	-0.474043	9.04625e-05
588	TcCLB.506127.150	BRO1-like domain/ALIX V-shaped domain binding to HIV, putative	0.905524	-0.143175	0.148594	0.868502	-0.203399	0.0814129
589	TcCLB.506517.50	hypothetical protein, conserved	1.00722	0.010386	0.932826	0.913763	-0.130108	0.348603
590	TcCLB.509669.140	hypothetical protein, conserved	0.936725	-0.0943025	0.428652	0.872441	-0.196871	0.164456
591	TcCLB.511421.60	deoxyhypusine synthase, putative	1.22972	0.298324	0.00211998	0.770601	-0.375944	0.000507807
592	TcCLB.509979.100	WD domain, G-beta repeat, putative	0.67657	-0.563688	8.76e-06	0.926018	-0.110888	0.556519
593	TcCLB.506885.364	Histidine phosphatase superfamily (branch 1), putative	1.02517	0.0358646	0.820517	0.877511	-0.18851	0.302943
594	TcCLB.510603.80	protein tyrosine phosphatase-like protein, putative	0.80001	-0.32191	0.00299727	1.1664	0.222062	0.0930344
595	TcCLB.506773.70	transcription modulator/accessory protein, putative	0.897487	-0.156036	0.131755	0.809391	-0.305092	0.00718838
596	TcCLB.507669.100	transcription elongation factor, putative	1.06374	0.0891427	0.463256	1.05286	0.0743105	0.665175
597	TcCLB.506925.470	heat shock protein DNAJ, putative	1.35867	0.4422	1.14e-07	0.973612	-0.0385805	0.779427
598	TcCLB.509645.30	hypothetical protein, conserved	0.703348	-0.507689	0.000429798	1.10536	0.144514	0.47714
599	TcCLB.508265.10	glutathione-S-transferase/glutaredoxin, putative	0.438344	-1.18986	8.26e-29	0.934261	-0.098102	0.543051
600	TcCLB.506885.124	sphingomyelin/ceramide phosphorylethanolamine synthase, bifunctional	0.794181	-0.332459	0.0176908	1.01082	0.0155275	0.948514
601	TcCLB.506519.60	CMGC/CLK family protein kinase, putative	1.4835	0.569005	1.03e-07	0.930229	-0.104342	0.514671
602	TcCLB.506563.100	nucleosome assembly protein (NAP), putative	0.864311	-0.210377	0.0276932	0.726889	-0.460192	3.18906e-06
603	TcCLB.507933.20	hypothetical protein, conserved	0.935096	-0.0968129	0.424363	1.0625	0.0874589	0.602882
604	TcCLB.503955.100	protein kinase, putative	2.51377	1.32985	6.64e-09	1.63072	0.70551	0.00910276
605	TcCLB.508167.29	Mucin-associated surface protein (MASP) (fragment)	1.87428	0.906335	1.22e-08	0.595283	-0.748352	9.47393e-05
606	TcCLB.424195.9	RNA-binding protein 4	1.27703	0.352797	0.645508	1.38295	0.467754	NA
607	TcCLB.503777.19	phosphoribosylpyrophosphate synthetase, putative	1.42852	0.51452	3.47e-06	1.16002	0.214149	0.129925
608	TcCLB.511621.50	RNA-binding protein, putative	0.798795	-0.324103	0.0083316	1.08891	0.122888	0.480555
609	TcCLB.511329.10	Calpain-like protein 2	1.29378	0.371598	0.00683078	1.15851	0.212272	0.237948
610	TcCLB.506925.60	hypothetical protein, conserved	0.956516	-0.0641391	0.648554	0.892048	-0.164807	0.334878
611	TcCLB.511309.60	hypothetical protein, conserved	2.47655	1.30833	0.000159911	1.31346	0.393368	NA
612	TcCLB.508161.23	hypothetical protein	4.72159	2.23927	3.67e-23	1.14762	0.198648	0.612877
613	TcCLB.511801.34	NADH dehydrogenase subunit NB6M, putative	0.516869	-0.952129	1.14e-15	0.944326	-0.0826427	0.653858
614	TcCLB.506599.320	hypothetical protein	1.19685	0.259245	0.440735	1.02337	0.0333225	0.950909
615	TcCLB.507093.184	small GTP-binding protein domain containing protein, putative	0.862077	-0.214111	0.0316676	0.902555	-0.147914	0.24978
616	TcCLB.506637.20	hypothetical protein, conserved	0.899008	-0.153594	0.159024	1.12168	0.165657	0.220599
617	TcCLB.508465.20	hypothetical protein, conserved	1.47311	0.558866	2.85e-09	0.906623	-0.141426	0.275023
618	TcCLB.511001.80	hypothetical protein, conserved	0.61133	-0.709976	4.88e-12	1.90747	0.931663	1.65054e-19
619	TcCLB.511701.10	surface protease GP63, putative	1.75246	0.809383	1.76e-06	0.990854	-0.0132551	0.966007
620	TcCLB.506775.140	Sec20, putative	0.899278	-0.153161	0.249922	0.891679	-0.165403	0.331157
621	TcCLB.508209.159	hypothetical protein, conserved	1.19996	0.262987	0.0825147	1.03951	0.0559099	0.815345
622	TcCLB.509099.5	NUP-1 protein, putative (fragment)	1.06026	0.0844208	0.624605	1.18712	0.247468	0.220455
623	TcCLB.503895.10	hypothetical protein, conserved	0.712146	-0.489754	0.0006423	0.818245	-0.289395	0.104445
624	TcCLB.504153.360	succinyl-coA:3-ketoacid-coenzyme A transferase, mitochondrial precursor, putative	1.11213	0.153326	0.307206	0.838295	-0.25447	0.15562
625	TcCLB.503745.25	hypothetical protein, conserved	0.52232	-0.936995	2.71e-09	1.24947	0.321312	0.0919777
626	TcCLB.509099.50	trypanothione synthetase	0.453624	-1.14043	1.09e-18	1.15198	0.204116	0.240653
627	TcCLB.506947.40	peroxisome assembly protein, putative	0.787015	-0.345536	0.00153408	0.963249	-0.0540186	0.753813
628	TcCLB.507957.240	Mucin-associated surface protein (MASP), subgroup S112	2.36045	1.23906	1.38e-12	0.759507	-0.396866	0.10165
629	TcCLB.507709.40	hypothetical protein, conserved	1.21501	0.280971	0.00612723	1.02478	0.0353096	0.833914
630	TcCLB.509231.26	RING-variant domain containing protein, putative	1.68978	0.756839	2.93e-07	1.09172	0.126602	0.579476
631	TcCLB.447255.4	ubiquitin, putative	1.64082	0.714421	7.79e-10	1.22126	0.288376	0.0428211
632	TcCLB.509809.39	P-type H+-ATPase, putative	0.908286	-0.138782	0.286286	0.990531	-0.0137259	0.948579
633	TcCLB.506513.80	hypothetical protein, conserved	0.459187	-1.12285	9.37e-28	1.0087	0.0124983	0.944808
634	TcCLB.506529.90	puromycin-sensitive aminopeptidase-like protein, putative	1.70339	0.768411	1.66e-11	1.30212	0.380867	0.00394279
635	TcCLB.511041.4	Sucrase/ferredoxin-like, putative	0.828221	-0.271912	0.0935642	0.805366	-0.312283	0.111319
636	TcCLB.504057.140	ADP/ATP mitochondrial carrier protein, putative	1.1685	0.224657	0.0750291	0.982624	-0.0252889	0.905693
637	TcCLB.506463.10	Lys-63-specific deubiquitinase BRCC36, putative	1.07136	0.0994376	0.438389	0.979367	-0.0300791	0.881742
638	TcCLB.511423.100	kinetoplast ribosomal PPR-repeat containing protein 3, putative	1.9614	0.971885	3.33e-22	1.13758	0.185963	0.164304
639	TcCLB.511417.60	WD domain, G-beta repeat, putative	1.29959	0.378052	2.49e-05	1.10196	0.140072	0.242364
640	TcCLB.507941.170	histone H4, putative	1.00315	0.0045413	0.981519	0.702412	-0.50961	0.00562141
641	TcCLB.508357.30	hypothetical protein, conserved	1.22319	0.290653	0.0135996	0.982411	-0.025602	0.898991
642	TcCLB.509583.4	60S ribosomal protein L44, putative	0.482748	-1.05066	1.2e-11	0.99948	-0.000749855	0.997942
643	TcCLB.507859.60	Mucin-associated surface protein (MASP), subgroup S095	2.222	1.15186	5.47e-10	0.833711	-0.26238	0.334827
644	TcCLB.510283.20	hypothetical protein	2.09902	1.06972	5.37e-06	1.04954	0.0697557	0.864101
645	TcCLB.408437.20	hypothetical protein, conserved	0.378979	-1.39981	9.61e-35	0.995762	-0.00612659	0.976561
646	TcCLB.505009.40	Domain of unknown function (DUF4498), putative	0.835409	-0.259445	0.00807595	1.22023	0.287152	0.00907634
647	TcCLB.506147.150	pre-RNA processing PIH1/Nop17, putative	0.942278	-0.0857749	0.448947	0.769495	-0.378016	0.00116635
648	TcCLB.511071.171	60S ribosomal protein L12, putative	0.520827	-0.941125	2.97e-11	0.949372	-0.0749553	0.745192
649	TcCLB.506637.100	Phosphatase and tensin homolog, putative	0.84436	-0.244071	0.039645	1.03052	0.0433779	0.816686
650	TcCLB.510561.60	hypothetical protein	1.11818	0.161147	0.679351	0.931897	-0.101757	NA
651	TcCLB.506227.180	ras-related protein RAB5B, putative	1.20255	0.266091	0.00298916	0.95928	-0.0599762	0.662712
652	TcCLB.506925.150	protein phosphatase 2C, putative	0.982245	-0.0258452	0.901773	1.07833	0.108801	0.686513
653	TcCLB.506367.130	hypothetical protein, conserved	0.7534	-0.408512	7.14e-05	0.869434	-0.201851	0.119011
654	TcCLB.510243.128	hypothetical protein, conserved	1.15455	0.207333	0.0914007	1.13947	0.18836	0.225261
655	TcCLB.503899.20	40S ribosomal protein S16, putative	0.535166	-0.901943	2.24e-30	1.10562	0.144856	0.161554
656	TcCLB.511677.20	trans-sialidase, putative	0.821419	-0.28381	0.324883	0.726907	-0.460158	0.195521
657	TcCLB.511537.30	hypothetical protein, conserved	2.15416	1.10713	4.36e-19	1.18957	0.250441	0.129822
658	TcCLB.506925.130	eukaryotic translation initiation factor 5A	0.606835	-0.720625	2.1e-11	1.12738	0.172975	0.227803
659	TcCLB.504125.60	Kinesin-13 3, putative	1.03165	0.0449568	0.737066	0.933229	-0.0996968	0.570782
660	TcCLB.506795.70	hypothetical protein, conserved	0.86406	-0.210796	0.100572	1.07135	0.0994292	0.587662
661	TcCLB.511873.20	hypothetical protein	2.6519	1.40703	0.00106442	1.26708	0.341506	NA
662	TcCLB.508157.20	Mucin-associated surface protein (MASP), subgroup S090	1.99985	0.999889	5.7e-13	0.700855	-0.512812	0.00191728
663	TcCLB.506211.180	mitogen-activated protein kinase 9, putative	1.18963	0.250519	0.0140965	1.10764	0.147493	0.270872
664	TcCLB.509979.90	60S ribosomal protein L35, putative	0.579056	-0.788226	3.73e-17	0.820434	-0.285541	0.00940193
665	TcCLB.507993.80	glycogen synthase kinase 3, putative	1.48515	0.570605	0.0102071	1.25555	0.328316	0.265253
666	TcCLB.510757.9	hypothetical protein, conserved (fragment)	0.949156	-0.0752824	0.481787	1.04288	0.0605676	0.689902
667	TcCLB.503525.50	RNA helicase, putative	0.692793	-0.529504	8.09e-06	0.955586	-0.0655419	0.729202
668	TcCLB.510371.40	hypothetical protein	1.4664	0.552281	0.00730894	0.944516	-0.0823521	0.810092
669	TcCLB.504147.210	hypothetical protein, conserved	1.18599	0.246097	0.0906433	1.06546	0.0914706	0.67373
670	TcCLB.417797.9	hypothetical protein, conserved	0.780751	-0.357065	0.00197057	1.004	0.0057521	0.9775
671	TcCLB.511625.74	hypothetical protein, conserved	0.830037	-0.268752	0.0469492	1.23933	0.309566	0.0502194
672	TcCLB.509451.24	hypothetical protein, conserved (fragment)	0.538286	-0.893555	2.24e-05	1.03183	0.0452076	0.898009
673	TcCLB.507641.50	hypothetical protein, conserved	0.600369	-0.736077	2.41e-11	1.13982	0.188809	0.189977
674	TcCLB.506797.90	short chain dehydrogenase/reductase, putative	0.96056	-0.0580525	0.55049	1.09292	0.128181	0.274853
675	TcCLB.424795.10	hypothetical protein, conserved	0.802872	-0.316758	0.0194604	0.905591	-0.143068	0.447259
676	TcCLB.507213.10	hypothetical protein, conserved	1.10672	0.146286	0.0777214	1.05564	0.0781158	0.502716
677	TcCLB.511001.90	hypothetical protein, conserved	0.858277	-0.220485	0.0971312	1.97082	0.978794	6.89475e-15
678	TcCLB.511735.50	hypothetical protein, conserved	0.675989	-0.564927	2.93e-06	1.05932	0.083142	0.654878
679	TcCLB.504277.11	Surface protein TolT, group B	1.85264	0.889581	5.1e-14	0.929864	-0.104909	0.567461
680	TcCLB.507941.20	Nicastrin, putative	0.94756	-0.0777103	0.399815	0.787405	-0.344822	0.000212062
681	TcCLB.511683.10	hypothetical protein	0.419016	-1.25492	1.65e-22	1.08796	0.121621	0.510056
682	TcCLB.503863.9	hypothetical protein, conserved	0.722894	-0.468144	4.3e-05	1.00561	0.0080651	0.968099
683	TcCLB.506211.100	Sarcalumenin, putative	1.07062	0.0984461	0.27174	0.906957	-0.140894	0.198834
684	TcCLB.506967.110	mucin TcMUCII, putative	2.56601	1.35953	0.000627519	0.953906	-0.0680807	NA
685	TcCLB.511731.40	hypothetical protein, conserved	1.17884	0.237362	0.0381562	0.92862	-0.10684	0.512845
686	TcCLB.511075.9	fatty acid desaturase, putative (fragment)	0.588361	-0.765227	1.24e-09	1.37413	0.458521	0.00110672
687	TcCLB.510737.79	60S ribosomal subunit protein L31, putative	0.743678	-0.427249	3.09e-07	0.928256	-0.107405	0.351654
688	TcCLB.508687.66	hypothetical protein	3.46017	1.79084	1.11e-31	0.619693	-0.690374	0.000415456
689	TcCLB.510021.20	Mucin-associated surface protein (MASP), subgroup S047	1.00455	0.00655004	0.974478	0.779278	-0.359791	0.101393
690	TcCLB.468217.30	trans-sialidase, putative	1.44848	0.534537	0.00019774	0.852105	-0.230897	0.241061
691	TcCLB.507739.120	amastin, putative	1.65104	0.723376	1.71e-12	1.40892	0.494586	9.12798e-06
692	TcCLB.506223.70	hypothetical protein	1.15043	0.202176	0.082641	1.17644	0.234426	0.0929986
693	TcCLB.506025.14	ribosomal protein S29, putative	0.475946	-1.07113	5.46e-18	0.877793	-0.188047	0.262761
694	TcCLB.508169.69	peptidyl-prolyl cis-trans isomerase, putative	1.30415	0.383109	0.00442881	1.45564	0.541649	0.00017354
695	TcCLB.506579.60	hypothetical protein, conserved	0.992239	-0.0112411	0.952673	0.813697	-0.297436	0.127983
696	TcCLB.511621.220	esterase, putative	0.73208	-0.449928	0.000188572	1.01147	0.0164532	0.939103
697	TcCLB.506359.99	hypothetical protein	2.19236	1.13249	3.44e-15	1.22507	0.29286	0.127781
698	TcCLB.506181.10	hypothetical protein, conserved	1.0236	0.0336552	0.776295	1.05894	0.0826212	0.590522
699	TcCLB.506637.70	R3H-associated N-terminal domain containing protein, putative	1.43114	0.517168	8.29e-08	1.07823	0.108665	0.43863
700	TcCLB.504163.60	hypothetical protein, conserved	0.66366	-0.591484	1.8e-05	1.17877	0.237283	0.183621
701	TcCLB.504449.30	hypothetical protein, conserved	1.25884	0.332096	0.0711721	0.663333	-0.592195	0.00382727
702	TcCLB.507521.100	hypothetical protein, conserved	0.74245	-0.429634	0.000112697	0.887167	-0.172723	0.238897
703	TcCLB.509455.9	hypothetical protein, conserved	1.052	0.0731355	0.776827	1.11765	0.160473	0.636737
704	TcCLB.505025.60	90 kDa surface protein, putative	2.08684	1.06132	4.74e-13	0.645806	-0.630827	0.00038976
705	TcCLB.511469.70	prohibitin, putative	0.912016	-0.132869	0.248987	1.83481	0.875629	1.20507e-15
706	TcCLB.506363.110	RNA editing ligase, putative	0.845757	-0.241685	0.0315827	1.05026	0.0707499	0.674095
707	TcCLB.509965.390	amastin, putative	0.702186	-0.510075	3.98e-08	1.07763	0.107861	0.409502
708	TcCLB.509149.9	serine sulfhydrylase	1.06638	0.0927275	0.563744	0.615692	-0.699719	6.16635e-06
709	TcCLB.508539.155	mucin TcMUCII, putative	1.16072	0.215016	0.155678	0.650131	-0.621198	0.000102877
710	TcCLB.510527.9	kinesin, putative	1.40324	0.488765	0.0140881	1.47752	0.563182	0.0130205
711	TcCLB.506767.324	mucin TcMUCII, putative	1.70234	0.767519	1.37e-05	0.812653	-0.299289	0.22006
712	TcCLB.507129.10	Actin 2	1.1013	0.139214	0.268261	1.06837	0.0954052	0.590848
713	TcCLB.510295.10	Enriched in surface-labeled proteome protein 18	1.2882	0.365357	0.0195189	1.77696	0.829408	2.11503e-07
714	TcCLB.506713.20	hypothetical protein, conserved	0.686504	-0.542661	2.39e-09	0.863608	-0.211551	0.0586605
715	TcCLB.511419.80	phosphatidylinositol-4-phosphate 5-kinase related	1.80224	0.849793	1.34e-14	0.903232	-0.146831	0.352639
716	TcCLB.508647.80	hypothetical protein, conserved	1.20649	0.270819	0.00972239	1.14677	0.197581	0.131581
717	TcCLB.511113.9	hypothetical protein, conserved (fragment)	3.95982	1.98543	3.14e-14	1.54456	0.627192	0.0615585
718	TcCLB.505987.70	phosphatidylinositol 4-kinase, putative	1.23222	0.301263	0.00980059	1.17716	0.23531	0.10251
719	TcCLB.504427.170	Kinetoplastid kinetochore protein 25, putative	1.35967	0.443255	0.0053115	0.909797	-0.136383	0.56568
720	TcCLB.508179.60	protein kinase, putative	1.08564	0.118544	0.230966	0.825191	-0.277199	0.010483
721	TcCLB.510377.110	hypothetical protein	2.7499	1.45938	0.000186403	0.696702	-0.521387	NA
722	TcCLB.511751.130	small GTP-binding protein Rab28, putative	0.767274	-0.382185	0.000239223	0.88934	-0.169194	0.211828
723	TcCLB.509511.10	dispersed gene family protein 1 (DGF-1), putative	0.808998	-0.305792	0.149354	0.985488	-0.0210897	0.951159
724	TcCLB.511217.120	peptidyl-prolyl cis-trans isomerase, putative	0.968911	-0.0455643	0.739878	1.03268	0.0463888	0.812843
725	TcCLB.507547.50	hypothetical protein, conserved	0.832659	-0.264203	0.00502012	0.997622	-0.00343514	0.984002
726	TcCLB.509551.64	small nuclear ribonucleoprotein Sm-F, putative	0.567102	-0.81832	6.22e-10	0.833191	-0.26328	0.117938
727	TcCLB.506635.70	Zeta toxin, putative	1.05893	0.0826108	0.480948	1.02483	0.0353848	0.842772
728	TcCLB.507907.10	trans-sialidase, putative	3.13814	1.64991	2.14e-16	0.740596	-0.433242	0.119165
729	TcCLB.510525.100	histone H2A, putative	1.71087	0.774731	4.88e-07	0.98182	-0.0264697	0.923775
730	TcCLB.506943.4	aldehyde dehydrogenase, putative	0.657059	-0.605905	4.79e-08	0.816569	-0.292353	0.0279225
731	TcCLB.508209.144	hypothetical protein, conserved	0.871632	-0.198209	0.193923	1.40735	0.492984	0.00198563
732	TcCLB.503561.20	acyl-CoA oxidase, putative	1.43381	0.519858	5.52e-06	1.06118	0.0856703	0.630701
733	TcCLB.508283.69	dispersed gene family protein 1 (DGF-1), putative (fragment)	0.622088	-0.68481	0.00755593	0.966777	-0.0487452	0.909252
734	TcCLB.506407.100	hypothetical protein, conserved	0.783588	-0.351832	7.94e-05	0.868794	-0.202914	0.0619451
735	TcCLB.503819.20	DNA-directed RNA polymerase III subunit, putative	0.894299	-0.161171	0.24248	0.859498	-0.218434	0.198388
736	TcCLB.509205.120	hypothetical protein, conserved	0.459496	-1.12187	4.82e-28	0.721012	-0.471906	2.6365e-05
737	TcCLB.508285.60	trans-sialidase, Group II, putative	2.62608	1.39291	2.07e-39	1.21182	0.277174	0.0414322
738	TcCLB.510769.120	calcium motive p-type ATPase, putative	0.748099	-0.418698	0.000901219	0.984543	-0.0224735	0.919001
739	TcCLB.509455.40	hypothetical protein, conserved	1.07849	0.109008	0.420941	0.985044	-0.0217406	0.921396
740	TcCLB.508675.40	hypothetical protein, conserved	0.859946	-0.217681	0.0245251	1.0003	0.000435243	0.997944
741	TcCLB.506797.70	lysophospholipase, putative	0.940664	-0.0882491	0.451549	1.28672	0.363701	0.00248254
742	TcCLB.507689.40	metallo-peptidase, clan MH, family M18, putative	0.825143	-0.277284	0.0381562	0.944066	-0.0830408	0.679887
743	TcCLB.510207.30	trans-sialidase, Group V, putative	2.98538	1.57792	8.09e-13	0.908487	-0.138462	0.726547
744	TcCLB.506865.40	translation initiation factor 2b, delta subunit, putative	0.777271	-0.363511	0.00036013	1.16125	0.215673	0.0839659
745	TcCLB.508207.45	hypothetical protein, conserved	1.02274	0.0324455	0.798003	1.26271	0.336526	0.00648146
746	TcCLB.510055.140	hypothetical protein, conserved	0.851655	-0.231658	0.0579651	1.06209	0.0869112	0.625424
747	TcCLB.506543.70	hypothetical protein, conserved	0.902278	-0.148356	0.242425	1.19019	0.251196	0.08486
748	TcCLB.508241.149	cystathionine beta-synthase, putative (fragment)	0.981095	-0.0275352	0.887959	0.646557	-0.629152	0.000528923
749	TcCLB.506267.48	hypothetical protein	0.879054	-0.185977	0.594601	1.26263	0.336433	0.43863
750	TcCLB.504171.59	pseudouridine synthase TruD, putative	0.703105	-0.508189	0.000185526	0.962155	-0.0556581	0.796661
751	TcCLB.510173.120	hypothetical protein, conserved	2.16057	1.11141	2.4e-35	1.03533	0.0500866	0.741253
752	TcCLB.503717.60	hypothetical protein	0.931014	-0.103125	0.855173	0.989129	-0.0157692	NA
753	TcCLB.505025.80	hypothetical protein, conserved	1.47333	0.559083	0.212811	0.950125	-0.073811	NA
754	TcCLB.511603.160	Mucin-associated surface protein (MASP), subgroup S082	1.3612	0.444878	0.0163919	0.819724	-0.28679	0.243379
755	TcCLB.509967.40	Aminoacyl-tRNA editing domain containing protein, putative	1.35326	0.436434	1.42e-05	1.22798	0.296285	0.011509
756	TcCLB.506265.50	hypothetical protein, conserved	1.03481	0.0493715	0.755785	1.32337	0.404213	0.0110371
757	TcCLB.508209.130	hypothetical protein, conserved	0.954839	-0.0666713	0.535404	1.18466	0.244472	0.0358103
758	TcCLB.482971.9	dispersed gene family protein 1 (DGF-1), putative (fragment)	0.575086	-0.79815	0.113865	1.15736	0.210836	NA
759	TcCLB.508103.30	trans-sialidase, Group V, putative	3.2216	1.68778	2.5e-17	0.796115	-0.328951	0.274943
760	TcCLB.510165.60	expression site-associated gene 3 (ESAG3-like) protein, putative	1.09823	0.135181	0.306021	1.44988	0.53593	4.63807e-05
761	TcCLB.507237.280	mucin TcMUCII, putative	2.51237	1.32905	4.18e-14	0.519816	-0.943926	9.96793e-06
762	TcCLB.510741.110	inositol polyphosphate kinase, putative	1.08054	0.11175	0.335869	0.81646	-0.292545	0.0227005
763	TcCLB.503487.10	DNA-directed RNA polymerase, mitochondrial (fragment)	0.886231	-0.174246	0.0963955	1.09319	0.128543	0.345336
764	TcCLB.506945.50	T-complex protein 11, putative	1.04897	0.0689767	0.623164	0.925787	-0.111248	0.552515
765	TcCLB.506753.249	hypothetical protein, conserved	1.37205	0.456334	0.00117458	0.670271	-0.577184	0.000295795
766	TcCLB.510877.20	Flagellum attachment zone protein 8	0.968821	-0.0456983	0.652514	0.938715	-0.0912406	0.485694
767	TcCLB.508213.9	regulator of chromosome condensation, putative	1.1028	0.141169	0.215403	1.08536	0.118169	0.439015
768	TcCLB.511573.40	Mitogen-activated protein kinase 10, putative	0.424426	-1.23641	3.34e-21	1.22957	0.298151	0.0615278
769	TcCLB.506179.5	ferric reductase transmembrane protein, putative (fragment)	0.621043	-0.687235	0.0409463	1.19244	0.253912	0.584736
770	TcCLB.505807.190	polynucleotide kinase 3'-phosphatase, putative	0.87126	-0.198825	0.071196	0.953917	-0.0680641	0.678708
771	TcCLB.506289.150	Mucin-associated surface protein (MASP), subgroup S038	1.35394	0.437159	0.00254432	0.74059	-0.433252	0.0116246
772	TcCLB.507839.9	Myotubularin-related protein, putative (fragment)	1.34004	0.422279	9.04e-05	1.20311	0.266768	0.041501
773	TcCLB.511109.110	Complex 1 protein (LYR family), putative	1.02381	0.0339462	0.785327	1.13083	0.17738	0.204342
774	TcCLB.509669.90	XPC-binding domain/UBA/TS-N domain containing protein, putative	1.13093	0.177513	0.074119	0.694	-0.526992	2.89695e-07
775	TcCLB.510257.90	autophagocytosis associated protein, putative	1.33818	0.420277	7.98e-05	1.65609	0.72778	3.22146e-11
776	TcCLB.509453.60	GIY-YIG catalytic domain containing protein, putative	0.883369	-0.178912	0.104082	0.953421	-0.0688146	0.673049
777	TcCLB.510859.40	hypothetical protein, conserved	1.59867	0.676876	1.48e-10	1.16337	0.218314	0.109412
778	TcCLB.506767.90	hypothetical protein	1.77921	0.831234	0.0194837	0.720803	-0.472323	NA
779	TcCLB.506503.160	CYTH domain containing protein, putative	0.898876	-0.153806	0.101608	1.06331	0.0885634	0.498223
780	TcCLB.509199.40	hypothetical protein, conserved	0.802958	-0.316603	0.00546519	1.03092	0.043933	0.808194
781	TcCLB.509699.210	Mucin-associated surface protein (MASP), subgroup S113	1.24354	0.314455	0.0622848	0.940025	-0.089229	0.736997
782	TcCLB.506203.20	dynein light chain, putative	0.643289	-0.63646	5.31e-08	1.00753	0.0108293	0.957422
783	TcCLB.506685.50	myosin heavy chain, putative (fragment)	0.772126	-0.373091	0.0848924	1.30121	0.379852	0.138331
784	TcCLB.509551.110	hypothetical protein, conserved	1.07303	0.101693	0.36948	1.04872	0.0686345	0.673044
785	TcCLB.509157.90	hypothetical protein, conserved	0.996161	-0.00554919	0.964667	0.866488	-0.206749	0.0995388
786	TcCLB.505807.180	2-hydroxy-3-oxopropionate reductase, putative	0.590743	-0.759397	3.62e-11	0.583749	-0.77658	1.19433e-10
787	TcCLB.510717.30	2-oxoglutarate dehydrogenase E1 component, putative	0.93394	-0.0985975	0.331883	1.07018	0.0978497	0.468451
788	TcCLB.506773.170	hypothetical protein, conserved	1.10507	0.144144	0.20727	1.01079	0.0154816	0.936676
789	TcCLB.511215.110	hypothetical protein, conserved	0.583562	-0.777042	3.58e-15	1.10415	0.142941	0.277106
790	TcCLB.508379.20	hypothetical protein, conserved	0.803809	-0.315076	0.0288212	0.855919	-0.224453	0.223473
791	TcCLB.510205.60	hypothetical protein	0.906728	-0.141258	0.644611	1.18198	0.241206	0.545141
792	TcCLB.510089.219	diacylglycerol acyltransferase, putative	1.23148	0.300394	0.003684	1.14384	0.193888	0.136387
793	TcCLB.506517.110	hypothetical protein, conserved	0.966952	-0.0484838	0.757826	0.932504	-0.100819	0.627564
794	TcCLB.509127.59	hypothetical protein, conserved	0.57094	-0.80859	6.68e-15	0.967513	-0.047647	0.777512
795	TcCLB.510517.80	hypothetical protein, conserved	0.565842	-0.821528	1.09e-10	1.06286	0.0879469	0.653284
796	TcCLB.511309.14	hypothetical protein, conserved	1.55969	0.641263	0.0160739	1.0086	0.0123545	0.97966
797	TcCLB.510601.20	hypothetical protein, conserved	1.82192	0.865462	8.96e-18	0.935142	-0.0967428	0.537149
798	TcCLB.507817.50	hypothetical protein, conserved	0.403324	-1.30999	9.46e-38	0.794413	-0.332039	0.00481601
799	TcCLB.510373.110	hypothetical protein	1.78954	0.839586	0.100298	1.57654	0.656762	NA
800	TcCLB.503467.9	NADH-dependent fumarate reductase, putative (fragment)	0.741424	-0.43163	0.0120858	1.23117	0.300033	0.15785
801	TcCLB.508987.39	hypothetical protein, conserved	0.481558	-1.05422	7.46e-22	1.07963	0.110536	0.485297
802	TcCLB.425435.10	trans-sialidase, putative (fragment)	4.1938	2.06826	3.86e-18	0.557045	-0.844134	0.0100037
803	TcCLB.509069.30	tubulin binding cofactor A-like protein, putative	0.902625	-0.147801	0.238342	1.06546	0.0914814	0.605617
804	TcCLB.511179.100	monothiol glutaredoxin, putative	0.500976	-0.997187	8.66e-19	1.15848	0.212234	0.139628
805	TcCLB.510279.70	hypothetical protein	0.729885	-0.454259	0.47738	1.4015	0.486968	NA
806	TcCLB.510149.80	ABC transporter, putative	0.726156	-0.461649	0.000742529	0.863025	-0.212526	0.236109
807	TcCLB.504769.80	Nucleoporin NUP92	0.730068	-0.453897	0.000402719	0.818582	-0.288801	0.064185
808	TcCLB.505941.49	hypothetical protein, conserved	0.512098	-0.965509	4.16e-13	1.15489	0.207761	0.224425
809	TcCLB.505941.10	surface protease GP63, putative	1.27092	0.345868	0.01292	0.957797	-0.0622084	0.781946
810	TcCLB.511429.30	conserved protein, unknown function	1.05765	0.0808631	0.383259	0.912061	-0.132797	0.244187
811	TcCLB.506863.60	hypothetical protein, conserved	2.63764	1.39925	5.79e-36	1.45132	0.537367	1.50707e-05
812	TcCLB.504153.160	Metallocarboxypeptidase 1	0.600195	-0.736497	8.47e-13	0.79962	-0.322613	0.00700556
813	TcCLB.508241.140	serine sulfhydrylase	1.04606	0.0649723	0.669717	0.654194	-0.612209	2.31006e-05
814	TcCLB.504047.34	acylphosphatase, putative	0.543865	-0.878679	2.95e-09	1.0542	0.0761458	0.749164
815	TcCLB.506495.40	hypothetical protein	1.91355	0.936248	7.97e-08	1.19332	0.254984	0.291475
816	TcCLB.506599.330	Mucin-associated surface protein (MASP), subgroup S001	1.86064	0.895799	2.78e-06	0.607356	-0.719386	0.0015187
817	TcCLB.509669.10	hypothetical protein, conserved	0.882515	-0.180307	0.170246	0.899582	-0.152673	0.376957
818	TcCLB.511127.210	hypothetical protein, conserved	0.672788	-0.571776	5.19e-06	0.796207	-0.328785	0.0273051
819	TcCLB.507089.154	Dopey, N-terminal, putative	1.06954	0.0969901	0.507773	1.27099	0.345958	0.0285322
820	TcCLB.507941.130	hypothetical protein, conserved	1.50104	0.585967	3.33e-07	0.981594	-0.0268012	0.89558
821	TcCLB.511585.80	mitochondrial-processing peptidase subunit beta, putative	0.763359	-0.389567	1.27e-05	0.914884	-0.12834	0.282027
822	TcCLB.508387.150	hypothetical protein	0.752695	-0.409863	0.0008223	1.07161	0.0997834	0.580796
823	TcCLB.509267.50	U5 small nuclear ribonucleoprotein component, putative	0.778743	-0.360781	0.000554503	0.97109	-0.0423234	0.800163
824	TcCLB.506265.114	Enriched in surface-labeled proteome protein 11, putative	1.36176	0.445474	1.37e-07	0.793261	-0.334133	0.000457816
825	TcCLB.510325.45	hypothetical protein	0.740577	-0.433278	6.97e-05	0.874762	-0.193037	0.167639
826	TcCLB.503527.40	GPI alpha-mannosyltransferase III	0.644508	-0.63373	1.1e-07	1.48155	0.567108	8.48358e-06
827	TcCLB.503639.30	hypothetical protein, conserved	0.996792	-0.0046354	0.972708	0.946763	-0.0789243	0.645903
828	TcCLB.508723.59	OTU-like cysteine protease, putative	1.08263	0.114543	0.292979	1.10061	0.138303	0.314218
829	TcCLB.507831.60	heat shock protein 110, putative	0.7951	-0.330791	0.0215014	0.946632	-0.0791246	0.725426
830	TcCLB.511173.420	mucin TcMUCII, putative	0.799909	-0.322093	0.0632325	0.828592	-0.271267	0.21649
831	TcCLB.508081.60	hypothetical protein	1.47673	0.562404	9.78e-05	0.709763	-0.494591	0.00426335
832	TcCLB.508567.70	peptidyl-prolyl cis-trans isomerase	1.5152	0.599513	2.16e-09	0.944288	-0.0827009	0.591537
833	TcCLB.506597.30	mucin TcMUCII, putative	1.72676	0.788068	1.1e-08	0.715265	-0.483451	0.00299928
834	TcCLB.511571.20	conserved protein, unknown function	0.48238	-1.05176	1.32e-11	1.36341	0.447217	0.0138823
835	TcCLB.510243.54	hypothetical protein, conserved	0.97017	-0.0436905	0.736068	0.978865	-0.0308175	0.873253
836	TcCLB.506925.340	hypothetical protein, conserved	1.04866	0.0685511	0.574667	1.07195	0.100243	0.540581
837	TcCLB.511145.46	60S ribosomal protein L37a, putative	0.496824	-1.00919	9.49e-20	0.959155	-0.0601647	0.739692
838	TcCLB.506739.190	CMGC/DYRK protein kinase, putative	0.958864	-0.0606023	0.524303	0.849878	-0.234673	0.0215924
839	TcCLB.509965.280	hypothetical protein, conserved	1.45365	0.539681	6.63e-08	1.04045	0.057214	0.72811
840	TcCLB.507907.30	retrotransposon hot spot (RHS) protein, putative	0.920232	-0.11993	0.316186	1.25336	0.3258	0.0104495
841	TcCLB.510741.229	ubiquitin-activating enzyme E1, putative	0.580522	-0.784576	6.06e-10	0.857143	-0.222392	0.174421
842	TcCLB.503865.50	ankyrin, putative	1.18992	0.25087	0.00450738	0.959718	-0.059317	0.660174
843	TcCLB.511867.40	Mitochondrial small ribosomal subunit mS33, putative	1.16071	0.215003	0.0622467	1.0201	0.0287124	0.880595
844	TcCLB.510013.230	Mucin-associated surface protein (MASP), subgroup S002	1.22163	0.288811	0.0960294	0.767114	-0.382486	0.0719911
845	TcCLB.507429.30	mucin TcMUCII, putative	1.54955	0.631845	3.07e-07	0.665979	-0.586452	1.38805e-05
846	TcCLB.506755.210	hypothetical protein, conserved	0.675435	-0.566111	1.65e-09	0.752863	-0.409541	6.70544e-05
847	TcCLB.506401.190	hypothetical protein, conserved	1.52223	0.606185	5.99e-08	1.12006	0.163571	0.282477
848	TcCLB.507037.89	Guanine nucleotide exchange factor in Golgi transport N-terminal/Sec7 domain containing protein, putative	1.84409	0.882911	0.000918147	1.05923	0.0830155	0.858598
849	TcCLB.506287.140	prefoldin, putative	0.66337	-0.592115	2.13e-07	1.15415	0.20683	0.15924
850	TcCLB.510295.40	Protein C21orf2 homolog, putative	1.23732	0.307218	0.00431419	1.38503	0.46992	3.70115e-05
851	TcCLB.508277.340	Eukaryotic translation initiation factor 4 gamma 2	2.18342	1.12659	2.74e-09	0.895555	-0.159147	0.592483
852	TcCLB.507047.60	Rab-GTPase-TBC domain containing protein, putative	0.892989	-0.163285	0.0983258	1.21022	0.275266	0.0110392
853	TcCLB.504427.140	hypothetical protein, conserved	1.4057	0.491288	2.4e-07	1.12771	0.173393	0.162167
854	TcCLB.510105.170	dihydrolipoamide acetyltransferase precursor, putative	0.580083	-0.785668	5.49e-17	0.964548	-0.0520745	0.733806
855	TcCLB.508207.80	Mini-chromosome maintenance complex-binding protein	0.672431	-0.572541	4.5e-10	1.18857	0.249224	0.0206221
856	TcCLB.510525.40	hypothetical protein, conserved	1.38184	0.466587	8.63e-05	1.47036	0.556165	1.12419e-05
857	TcCLB.507093.270	guanine nucleotide releasing protein, putative	0.95594	-0.0650078	0.582648	1.03182	0.0451878	0.79358
858	TcCLB.506513.7	Protein of unknown function (DUF3522), putative	0.569575	-0.812042	1.5e-10	0.990853	-0.0132566	0.951553
859	TcCLB.510181.100	acid phosphatase, putative	0.714272	-0.485454	1.24e-08	0.880017	-0.184396	0.083695
860	TcCLB.503685.30	carnitine/choline acetyltransferase, putative	0.93549	-0.0962055	0.404979	0.922127	-0.116963	0.439691
861	TcCLB.510061.60	dispersed gene family protein 1 (DGF-1), putative	0.820925	-0.284678	0.638061	0.513444	-0.961721	NA
862	TcCLB.503393.10	amino acid permease, putative (fragment)	1.55288	0.634947	0.000621154	0.81875	-0.288505	0.261442
863	TcCLB.503959.40	hypothetical protein	1.20612	0.270373	0.00765481	0.99011	-0.0143398	0.937093
864	TcCLB.506203.70	pre-mRNA-splicing factor ATP-dependent RNA helicase, putative	0.840832	-0.250111	0.0750878	1.00138	0.001993	0.993559
865	TcCLB.508161.10	Mucin-associated surface protein (MASP), subgroup S045	4.66273	2.22117	6.53e-13	1.37454	0.45895	0.312341
866	TcCLB.511211.40	molybdenum cofactor biosynthesis protein, putative	0.953157	-0.0692137	0.612404	0.671469	-0.574608	1.29334e-05
867	TcCLB.510205.20	Mucin-associated surface protein (MASP), subgroup S010	0.793094	-0.334436	0.0542926	1.11102	0.151889	0.532805
868	TcCLB.506929.10	surface protease GP63, putative	0.793353	-0.333966	0.0042192	0.885307	-0.175751	0.248222
869	TcCLB.510737.60	hypothetical protein, conserved	1.01621	0.0231977	0.86744	0.923954	-0.114107	0.508077
870	TcCLB.508325.130	protein kinase, putative	0.829348	-0.269951	0.0117559	0.989512	-0.0152113	0.935242
871	TcCLB.474341.9	dynein heavy chain, putative	0.644845	-0.632976	0.0445202	1.30565	0.384773	0.332981
872	TcCLB.511435.49	phosphatidylinositol 3-kinase, putative	2.05866	1.0417	0.000131904	1.26119	0.334783	0.398976
873	TcCLB.503671.30	leucine-rich repeat-containing protein	1.02599	0.0370236	0.763612	1.02714	0.0386382	0.825239
874	TcCLB.511051.20	Mitochondrial large ribosomal subunit bL27m, putative	0.661039	-0.597194	9.54e-11	0.917919	-0.123562	0.329326
875	TcCLB.504431.10	hypothetical protein, conserved	0.869361	-0.201973	0.132868	0.912496	-0.13211	0.474656
876	TcCLB.506743.90	Las1-like, putative	1.04539	0.0640444	0.64995	1.07196	0.100248	0.596403
877	TcCLB.510759.54	hypothetical protein	0.780597	-0.357349	0.0194749	1.11601	0.158355	0.447774
878	TcCLB.507795.80	hypothetical protein, conserved	0.73824	-0.437839	0.000554532	1.00397	0.00571345	0.979749
879	TcCLB.506811.50	hypothetical protein, conserved	7.24712	2.85741	6.75e-21	1.78576	0.836537	0.0393319
880	TcCLB.510595.58	hypothetical protein, conserved	1.00594	0.0085451	0.941258	0.948421	-0.0764002	0.594211
881	TcCLB.507713.10	hypothetical protein, conserved	0.930452	-0.103996	0.505219	1.06109	0.0855527	0.700548
882	TcCLB.509203.50	hypothetical protein	0.86058	-0.216618	0.0749969	0.882837	-0.179781	0.246884
883	TcCLB.509099.89	Eukaryotic protein of unknown function (DUF846), putative	0.542053	-0.883493	4.03e-18	1.21373	0.279445	0.0198982
884	TcCLB.506893.40	hypothetical protein, conserved	0.974768	-0.0368685	0.827228	0.91155	-0.133607	0.532338
885	TcCLB.506543.100	hypothetical protein, conserved	1.98943	0.992353	4.96e-10	1.12025	0.163822	0.494928
886	TcCLB.510071.30	UDP-Gal or UDP-GlcNAc-dependent glycosyltransferase, putative	4.80615	2.26488	7.53e-60	1.00465	0.00669489	0.980704
887	TcCLB.506733.70	glycosyl transferase-like protein, putative	0.884407	-0.177217	0.170212	1.11171	0.152784	0.362931
888	TcCLB.506869.40	Mitochondrial large ribosomal subunit mL75, putative	1.22176	0.288965	0.0021631	0.881064	-0.182682	0.125807
889	TcCLB.506755.50	PPPDE putative peptidase domain containing protein, putative	2.75712	1.46316	4.22e-45	0.485307	-1.04303	6.23901e-18
890	TcCLB.506501.40	mucin TcMUCII, putative	0.975992	-0.0350585	0.938209	0.95221	-0.0706488	0.914129
891	TcCLB.510205.50	Mucin-associated surface protein (MASP), subgroup S061	1.09713	0.133735	0.43337	0.975401	-0.0359331	0.895893
892	TcCLB.508239.30	neurobeachin/beige-like protein, putative	0.779859	-0.358714	0.000408218	0.950904	-0.0726289	0.636472
893	TcCLB.510289.70	hypothetical protein, conserved	1.07614	0.10586	0.457531	1.61268	0.689459	3.98834e-07
894	TcCLB.510061.11	Mucin-associated surface protein (MASP)	0.779305	-0.359741	0.0126209	0.564222	-0.825666	5.85724e-08
895	TcCLB.503419.20	adenosine deaminase-like protein, putative	0.930667	-0.103663	0.346288	1.07046	0.0982282	0.507916
896	TcCLB.508321.21	histone H2A, putative	1.2845	0.361201	0.0248769	1.10419	0.142991	0.538292
897	TcCLB.405165.10	hypothetical protein, conserved	1.05732	0.0804172	0.561352	1.09786	0.134688	0.451308
898	TcCLB.511733.70	hypothetical protein, conserved	1.3104	0.390006	0.00419518	0.998178	-0.0026304	0.992385
899	TcCLB.506289.80	Small GTP-binding protein Rab32	1.27555	0.351117	0.00411312	1.0544	0.0764252	0.687785
900	TcCLB.506457.80	hypothetical protein, conserved	1.01663	0.023793	0.836165	1.18571	0.245749	0.0359263
901	TcCLB.506167.50	clathrin heavy chain, putative	0.890881	-0.166695	0.155394	1.06436	0.0899915	0.590284
902	TcCLB.506743.30	50S ribosomal protein L17, putative	0.623047	-0.682587	8.96e-09	1.01871	0.026741	0.895611
903	TcCLB.511121.20	hypothetical protein	0.98405	-0.0231963	0.924967	0.779027	-0.360255	0.177932
904	TcCLB.506625.160	hypothetical protein, conserved	0.746	-0.422753	2.44e-05	1.0688	0.0959923	0.509292
905	TcCLB.508165.380	hypothetical protein	0.801856	-0.318584	0.399869	0.832889	-0.263805	NA
906	TcCLB.510565.150	surface protease GP63, putative	1.05672	0.0795876	0.570221	0.978264	-0.0317044	0.883448
907	TcCLB.510593.10	Regulator of chromosome condensation (RCC1) repeat, putative	0.787863	-0.343983	0.00349713	0.646861	-0.628472	4.71831e-07
908	TcCLB.508463.10	hypothetical protein, conserved	1.29489	0.372825	0.00399542	1.06822	0.0952102	0.627457
909	TcCLB.507803.30	hypothetical protein	1.66916	0.739124	2.52e-10	0.924699	-0.112945	0.522518
910	TcCLB.510861.150	hypothetical protein	1.22351	0.291027	0.0943762	0.883595	-0.178543	0.457774
911	TcCLB.469785.30	hypothetical protein	0.89006	-0.168026	0.121248	0.962291	-0.0554553	0.738323
912	TcCLB.511593.91	trans-sialidase, putative (fragment)	1.24618	0.317509	0.327474	0.895277	-0.159594	0.748346
913	TcCLB.405165.19	hypothetical protein, conserved (fragment)	0.643565	-0.635842	0.00325006	1.19426	0.256115	0.359315
914	TcCLB.506179.40	hypothetical protein, conserved	1.04528	0.0638888	0.605097	1.00717	0.0103067	0.957042
915	TcCLB.511419.20	hypothetical protein, conserved	1.12578	0.170924	0.0840855	0.868253	-0.203813	0.0869189
916	TcCLB.507709.110	Mitochondrial large ribosomal subunit mL93, putative	1.02061	0.0294313	0.811305	1.04427	0.0624989	0.708263
917	TcCLB.509649.40	hypothetical protein	0.819347	-0.287453	0.0449911	1.18767	0.248133	0.162972
918	TcCLB.504203.29	tRNA-dihydrouridine synthase 2, putative	0.712584	-0.488869	4.02e-05	1.50214	0.587019	1.44042e-06
919	TcCLB.508955.20	hypothetical protein, conserved	0.642017	-0.639317	1.03e-09	0.98811	-0.017257	0.927089
920	TcCLB.506599.170	Mucin-associated surface protein (MASP), subgroup S008	0.746077	-0.422604	0.00403646	0.613586	-0.704663	5.39777e-06
921	TcCLB.510167.4	hypothetical protein, conserved	1.19072	0.251834	0.0222674	1.25867	0.331904	0.00700556
922	TcCLB.507807.40	Protein of unknown function (DUF2453), putative	1.05653	0.0793288	0.467743	0.966349	-0.0493843	0.75851
923	TcCLB.510371.130	mucin TcMUCII, putative	1.32209	0.402818	0.0247104	0.594506	-0.750237	0.000223039
924	TcCLB.506825.90	C2 domain/Ankyrin repeats (3 copies), putative	0.600276	-0.736301	6.55e-18	0.924301	-0.113565	0.336955
925	TcCLB.507105.40	60S ribosomal protein L44	0.50655	-0.981224	1.6e-12	0.995467	-0.00655506	0.979321
926	TcCLB.506529.410	primase 2, putative	0.892421	-0.164204	0.166813	0.881752	-0.181554	0.220287
927	TcCLB.510319.9	Nucleoporin NUP98	1.18743	0.247837	0.0245891	0.959155	-0.0601649	0.728841
928	TcCLB.506979.20	hypothetical protein, conserved	1.26271	0.336526	0.13833	1.24106	0.311575	0.281755
929	TcCLB.409101.9	WD domain, G-beta repeat, putative	0.659179	-0.601258	0.183624	1.23719	0.307069	NA
930	TcCLB.511621.130	hypothetical protein, conserved	0.628021	-0.671116	8.61e-15	0.979779	-0.0294724	0.837116
931	TcCLB.511623.20	hypothetical protein, conserved	0.99415	-0.00846419	0.945604	0.840735	-0.250276	0.0418872
932	TcCLB.511621.150	hypothetical protein, conserved	0.888317	-0.170854	0.183641	0.975931	-0.0351494	0.864101
933	TcCLB.511179.114	hypothetical protein, conserved	0.558336	-0.840793	9.24e-10	1.22403	0.291641	0.081017
934	TcCLB.438059.10	serine/threonine-protein phosphatase PP1 alpha	2.30206	1.20293	0.000222937	0.7506	-0.413883	0.410678
935	TcCLB.506363.30	hypothetical protein, conserved	1.66239	0.733259	1.48e-11	1.15845	0.2122	0.135638
936	TcCLB.508989.60	chaperone protein DnaJ, putative	0.670493	-0.576705	3.48e-05	1.17842	0.236851	0.173944
937	TcCLB.509775.34	Tim10/DDP family zinc finger, putative	0.934919	-0.0970863	0.337874	1.16848	0.224638	0.0461022
938	TcCLB.509007.20	hypothetical protein, conserved	1.58356	0.663171	7.14e-07	1.05476	0.0769109	0.726547
939	TcCLB.505983.9	tryparedoxin peroxidase, putative	0.663157	-0.592579	6.6e-07	0.77057	-0.376001	0.0060849
940	TcCLB.507711.140	tRNA-splicing ligase RtcB, putative	1.2161	0.282267	0.0138718	0.866525	-0.206687	0.156423
941	TcCLB.503643.3	60S ribosomal protein L4, putative (fragment)	0.774347	-0.368948	0.000125836	1.12687	0.172327	0.161696
942	TcCLB.506407.60	CS domain containing protein, putative	0.540661	-0.887203	1.99e-13	0.871175	-0.198965	0.213781
943	TcCLB.506737.100	hypothetical protein, conserved	1.47189	0.557674	6.27e-06	1.14876	0.200083	0.220914
944	TcCLB.506579.100	hypothetical protein, conserved	1.22723	0.295402	0.0178619	1.03965	0.0561027	0.777512
945	TcCLB.504033.21	UDP-Gal or UDP-GlcNAc-dependent glycosyltransferase, putative	1.21921	0.285949	0.0187649	1.5101	0.594646	1.95544e-06
946	TcCLB.508987.20	hypothetical protein, conserved	0.479263	-1.06111	4.52e-22	1.14902	0.200403	0.158273
947	TcCLB.508157.50	trans-sialidase, putative	2.167	1.1157	4.06e-10	0.710485	-0.493123	0.0375119
948	TcCLB.510755.65	hypothetical protein	1.31133	0.391027	0.0123918	0.987919	-0.0175357	0.948514
949	TcCLB.510431.100	Der1-like family, putative	0.872796	-0.196284	0.160983	0.905737	-0.142836	0.45204
950	TcCLB.505807.10	cyclophilin, putative	0.937553	-0.0930273	0.559959	0.826544	-0.274836	0.134577
951	TcCLB.509489.10	Ankyrin repeats (3 copies), putative	1.93759	0.954264	8.23e-18	0.851818	-0.231383	0.119795
952	TcCLB.511871.130	retrotransposon hot spot (RHS) protein, putative	1.06152	0.0861309	0.462396	0.913498	-0.130527	0.382829
953	TcCLB.448197.10	Mucin-associated surface protein (MASP)	1.39349	0.4787	0.0590606	0.948672	-0.0760192	0.857843
954	TcCLB.504643.49	hypothetical protein, conserved (fragment)	1.37817	0.462759	9.2e-07	1.16453	0.219744	0.0592194
955	TcCLB.504041.29	DNA repair protein, putative	0.890757	-0.166896	0.180467	0.957657	-0.0624196	0.740658
956	TcCLB.511603.470	serine-alanine-and proline-rich protein, putative	1.79815	0.846511	0.00175024	0.835702	-0.25894	0.545017
957	TcCLB.506865.4	hypothetical protein, conserved	0.300507	-1.73453	1.12e-33	0.942948	-0.0847494	0.702463
958	TcCLB.508369.50	acetyl-CoA carboxylase (fragment)	0.859892	-0.217773	0.0509591	1.0913	0.126041	0.400379
959	TcCLB.511733.130	chaperonin HSP60, putative (fragment)	0.524387	-0.931296	5.19e-08	0.936867	-0.094084	0.726924
960	TcCLB.506527.10	Utp14 protein, putative	0.889473	-0.168978	0.187532	0.915161	-0.127903	0.4615
961	TcCLB.507809.60	hypothetical protein, conserved	1.14651	0.197246	0.0980434	0.914561	-0.128849	0.426141
962	TcCLB.462545.9	dispersed gene family protein 1 (DGF-1), putative (fragment)	0.569658	-0.811832	0.223001	1.0302	0.0429201	NA
963	TcCLB.506413.20	40S ribosomal protein S33, putative	0.623555	-0.681411	2.87e-10	1.36148	0.445179	0.000181899
964	TcCLB.511575.110	hypothetical protein, conserved	0.439059	-1.18751	7e-26	1.02765	0.0393471	0.834032
965	TcCLB.511911.102	hypothetical protein, conserved	1.20249	0.26602	0.0213019	1.02974	0.0422843	0.820306
966	TcCLB.510741.170	hypothetical protein	1.58338	0.663009	1.18e-08	0.942424	-0.0855526	0.639929
967	TcCLB.506567.20	hypothetical protein	0.682787	-0.550493	1.78e-06	1.59704	0.675399	1.43961e-08
968	TcCLB.508357.100	Serine-threonine kinase receptor-associated protein, putative	0.735238	-0.443717	0.000118443	1.13347	0.180741	0.233123
969	TcCLB.508181.4	AGC/RSK family serine/threonine kinase, putative (fragment)	2.75718	1.46319	0.0204186	0.603992	-0.727398	NA
970	TcCLB.506129.50	trans-sialidase, Group IV, putative	1.99824	0.998731	0.000257735	0.498691	-1.00378	0.000982146
971	TcCLB.503899.40	phenylalanine/tyrosine-rich protein	0.68488	-0.546076	2.98e-10	1.03377	0.0479144	0.731152
972	TcCLB.506457.70	hypothetical protein, conserved	0.961405	-0.0567844	0.687801	0.855166	-0.225724	0.161554
973	TcCLB.507213.30	potassium voltage-gated channel	0.726878	-0.460215	4.02e-06	1.07459	0.103781	0.46804
974	TcCLB.508163.140	Mucin-associated surface protein (MASP), subgroup S082	1.55219	0.634309	4.26e-05	0.751975	-0.411244	0.027544
975	TcCLB.510769.49	40S ribosomal protein S6, putative	0.525265	-0.928884	5.77e-21	0.825453	-0.276743	0.0200021
976	TcCLB.507959.350	Mucin-associated surface protein (MASP), subgroup S032	0.595969	-0.74669	3.7e-11	0.540577	-0.887427	8.50819e-14
977	TcCLB.511423.40	TFIIH basal transcription factor subunit, putative	1.32494	0.405927	5.14e-05	0.936457	-0.0947158	0.531321
978	TcCLB.510441.20	dispersed gene family protein 1 (DGF-1), putative	0.707462	-0.499276	0.032206	1.17161	0.228491	0.479305
979	TcCLB.507275.70	hypothetical protein, conserved	1.16456	0.21979	0.165987	0.879419	-0.185378	0.375841
980	TcCLB.506739.200	pyruvate dehydrogenase phosphatase	0.870309	-0.2004	0.070847	0.79333	-0.334008	0.00627507
981	TcCLB.506407.70	Regulator of Vps4 activity in the MVB pathway, putative	1.11464	0.156575	0.130678	1.00731	0.0105054	0.950909
982	TcCLB.510407.100	hypothetical protein, conserved	1.34616	0.428854	0.000224912	1.02038	0.0291002	0.883934
983	TcCLB.503419.40	hypothetical protein, conserved	0.651445	-0.618285	4.27e-10	0.958025	-0.0618654	0.686718
984	TcCLB.509205.100	surface protease GP63, putative	0.859869	-0.217811	0.0796837	0.932053	-0.101516	0.569421
985	TcCLB.507237.340	Mucin-associated surface protein (MASP), subgroup S016	2.05663	1.04029	0.00133884	0.598083	-0.741583	0.098635
986	TcCLB.510101.440	hypothetical protein, conserved	0.910296	-0.135593	0.265828	0.917653	-0.12398	0.445016
987	TcCLB.447705.9	EMG1/NEP1 methyltransferase, putative	0.631249	-0.663718	0.000746102	1.00213	0.00306319	0.993401
988	TcCLB.510287.4	Mutt-Nudix-related hydrolase, putative (fragment)	1.08043	0.111603	0.680427	1.28173	0.358087	0.25967
989	TcCLB.507875.70	trans-sialidase, Group VII, putative	1.51783	0.602013	0.00167675	0.845818	-0.241582	0.372956
990	TcCLB.506411.30	Proline dehydrogenase, mitochondrial	1.63128	0.706007	4.04e-09	1.6376	0.711581	2.13293e-08
991	TcCLB.511127.400	kinetoplastid-specific phospho-protein phosphatase, putative	0.724632	-0.46468	1.75e-06	0.738125	-0.438063	3.18316e-05
992	TcCLB.508723.120	ABC1 family, putative	0.701627	-0.511224	5.56e-05	1.20619	0.270461	0.0771351
993	TcCLB.511407.30	hypothetical protein	0.513939	-0.960331	7.4e-20	1.10902	0.149287	0.288952
994	TcCLB.509599.70	Galactose oxidase, central domain containing protein, putative	1.23627	0.305998	0.00299727	1.14912	0.200534	0.120093
995	TcCLB.507941.60	WD domain, G-beta repeat, putative	1.43625	0.522302	5e-08	1.0212	0.0302669	0.853854
996	TcCLB.510739.19	cystathione gamma lyase, putative (fragment)	0.640615	-0.642471	2.3e-07	0.755997	-0.403547	0.00446387
997	TcCLB.511713.20	Domain of unknown function (DUF4200), putative	1.14532	0.195754	0.0753121	0.91967	-0.120812	0.42296
998	TcCLB.506513.40	hypothetical protein, conserved	1.2825	0.358958	0.000925345	1.00255	0.00366986	0.985248
999	TcCLB.504035.149	kinesin, putative	1.29956	0.378028	0.0476756	1.21187	0.277232	0.264871
1000	TcCLB.453917.9	hypothetical protein, conserved	0.855066	-0.225893	0.0323332	0.941576	-0.0868506	0.570425
1001	TcCLB.507711.230	hypothetical protein, conserved	0.962482	-0.0551682	0.74927	1.38982	0.474896	0.00491365
1002	TcCLB.510603.150	hypothetical protein, conserved	1.73318	0.793424	1.4e-12	1.06654	0.0929343	0.601285
1003	TcCLB.506363.50	Mitoribosomal SSU assembly factor 2, putative	0.951707	-0.0714099	0.494278	0.997289	-0.0039167	0.981871
1004	TcCLB.509769.40	hypothetical protein, conserved	0.980663	-0.0281703	0.955391	0.68526	-0.545277	0.326747
1005	TcCLB.506605.120	Thioredoxin-like, putative	0.398003	-1.32915	3.03e-46	0.909906	-0.136211	0.286149
1006	TcCLB.510283.60	hypothetical protein, conserved	0.956364	-0.0643683	0.733058	0.909314	-0.13715	0.580499
1007	TcCLB.506359.50	hypothetical protein, conserved	0.9134	-0.130681	0.356755	0.974594	-0.0371265	0.867854
1008	TcCLB.506591.30	hypothetical protein, conserved	0.806912	-0.309517	0.00447973	0.936652	-0.0944157	0.553579
1009	TcCLB.511747.30	C2H2 type zinc-finger (2 copies), putative	1.02073	0.0296056	0.821179	0.850382	-0.233817	0.0973055
1010	TcCLB.506763.40	hypothetical protein	1.10014	0.137681	0.378977	0.761629	-0.39284	0.0256743
1011	TcCLB.504137.130	hypothetical protein, conserved	0.981415	-0.0270653	0.85585	1.03588	0.0508562	0.804689
1012	TcCLB.503405.10	glutamine synthetase	0.615725	-0.699642	8.48e-12	0.884885	-0.176439	0.189647
1013	TcCLB.508647.170	DNA polymerase theta	0.62561	-0.676666	2.58e-08	1.06626	0.0925586	0.614073
1014	TcCLB.511143.39	hypothetical protein, conserved	1.33863	0.420755	0.00521815	1.12198	0.166048	0.43919
1015	TcCLB.510747.18	hypothetical protein, conserved	0.918936	-0.121963	0.373728	0.871276	-0.198798	0.236997
1016	TcCLB.509171.60	hypothetical protein, conserved	0.540153	-0.888559	5.55e-16	0.945386	-0.0810252	0.626387
1017	TcCLB.505807.110	alkyl-dihydroxyacetone phosphate synthase, putative	0.619512	-0.690795	2.42e-16	0.92838	-0.107213	0.363132
1018	TcCLB.507041.20	hypothetical protein, conserved	1.19613	0.258379	0.239072	0.897488	-0.156036	0.620494
1019	TcCLB.510719.240	hypothetical protein, conserved	0.838162	-0.254699	0.0196265	1.0211	0.0301301	0.86769
1020	TcCLB.507077.50	conserved protein	0.700889	-0.512743	0.0023556	0.688032	-0.539452	0.00435089
1021	TcCLB.508647.220	mitochondrial edited mRNA stability factor 1	0.950605	-0.0730814	0.46425	1.05251	0.0738392	0.590265
1022	TcCLB.479379.9	dynein heavy chain, putative	0.515905	-0.954822	9.88e-13	1.03235	0.0459271	0.833464
1023	TcCLB.506929.50	hypothetical protein, conserved	1.03551	0.050348	0.598188	0.882234	-0.180767	0.0918889
1024	TcCLB.506289.120	Mucin-associated surface protein (MASP), subgroup S038	1.23645	0.306207	0.0271451	0.967979	-0.0469524	0.835612
1025	TcCLB.510373.50	hypothetical protein	1.07871	0.109301	0.822896	0.889969	-0.168173	NA
1026	TcCLB.508777.120	hypothetical protein, conserved	0.959424	-0.059759	0.564618	0.768391	-0.380087	0.000253488
1027	TcCLB.510289.80	hypothetical protein, conserved	1.12819	0.174015	0.139165	1.6673	0.737515	1.17504e-10
1028	TcCLB.510759.130	hypothetical protein, conserved	0.987166	-0.0186359	0.896618	0.872672	-0.196488	0.211828
1029	TcCLB.504229.70	retrotransposon hot spot (RHS) protein, putative	1.39037	0.475468	0.000160966	0.982997	-0.0247417	0.911513
1030	TcCLB.509099.30	paraflagellar rod protein 5, putative	0.709756	-0.494605	0.000861298	0.91086	-0.134699	0.534114
1031	TcCLB.511797.110	trans-sialidase, Group V, putative	3.13725	1.6495	7.57e-22	0.754534	-0.406342	0.0973055
1032	TcCLB.503875.40	hypothetical protein	0.985294	-0.0213742	0.957302	0.749317	-0.416352	0.358262
1033	TcCLB.503425.5	mitochondrial carrier protein, putative	1.52261	0.606549	0.000193234	1.03434	0.0487063	0.864069
1034	TcCLB.506289.60	Cupin-like domain containing protein, putative	0.701293	-0.51191	3.27e-05	0.956464	-0.0642181	0.745119
1035	TcCLB.510955.40	paralyzed flagella protein 16	0.84024	-0.251127	0.00447162	0.769303	-0.378377	5.78948e-05
1036	TcCLB.507625.150	hypothetical protein, conserved	1.08812	0.121831	0.277241	1.12496	0.169878	0.215393
1037	TcCLB.510525.70	hypothetical protein, conserved	1.46515	0.551046	1.43e-06	1.42177	0.507685	4.14237e-05
1038	TcCLB.507925.69	hypothetical protein, conserved	1.31651	0.396719	0.00047501	0.848105	-0.237686	0.0982321
1039	TcCLB.511545.70	Mitoribosomal SSU assembly factor 5, putative	1.28682	0.363812	0.00043839	1.03675	0.0520659	0.753838
1040	TcCLB.509815.10	retrotransposon hot spot (RHS) protein, putative	1.14849	0.199735	0.042154	0.859749	-0.218013	0.0634423
1041	TcCLB.507275.24	ubiquitin fold modifier protein, putative	1.48746	0.572849	0.0383525	0.777342	-0.363379	0.318888
1042	TcCLB.506963.10	60S ribosomal protein L10a, putative	0.590218	-0.76068	1.21e-13	1.01377	0.0197315	0.914827
1043	TcCLB.504033.170	lipid-like atypical dual specificity phosphatase, putative	1.30458	0.383584	0.000162733	0.91509	-0.128014	0.367367
1044	TcCLB.509157.230	Basal body protein	0.804476	-0.313879	0.0110374	1.11349	0.155086	0.344228
1045	TcCLB.510181.130	hypothetical protein	0.917875	-0.123631	0.480263	1.01604	0.0229582	0.936317
1046	TcCLB.507037.70	hypothetical protein, conserved	1.82865	0.870777	1.87e-15	1.35139	0.434443	0.000438481
1047	TcCLB.507089.80	exosome-associated protein 2, putative	0.653649	-0.613411	1.37e-07	0.92244	-0.116473	0.491682
1048	TcCLB.510287.10	dynein light chain, putative	0.637876	-0.648652	7.64e-08	1.47942	0.565034	1.01104e-05
1049	TcCLB.508169.40	serine peptidase clan SF, family S26B, putative	0.784057	-0.35097	0.00356958	1.59501	0.673568	2.2765e-08
1050	TcCLB.506529.150	calcium-activated potassium channel, putative	1.03337	0.0473634	0.67508	1.13532	0.183095	0.152423
1051	TcCLB.503749.5	pyrroline-5-carboxylate synthetase-like protein, putative (fragment)	0.803902	-0.314908	0.0901075	1.38584	0.470758	0.0232443
1052	TcCLB.506363.90	amidohydrolase, putative	0.785354	-0.348585	0.000529707	0.913586	-0.130387	0.33776
1053	TcCLB.510297.80	transcription factor II H complex, TFB2 subunit, putative	0.973292	-0.0390554	0.757577	1.64237	0.715778	1.21192e-10
1054	TcCLB.504881.30	hypothetical protein, conserved	0.806641	-0.310001	0.0185293	0.943128	-0.0844744	0.67092
1055	TcCLB.506739.130	protein phosphatase 1 catalitic subunit, putative	1.38305	0.467857	0.000270979	0.715822	-0.482327	0.000703506
1056	TcCLB.506375.35	hypothetical protein	0.977737	-0.0324821	0.801968	0.955511	-0.0656554	0.708738
1057	TcCLB.504769.89	hypothetical protein, conserved	0.76086	-0.394296	0.00947736	1.50636	0.591065	0.000190215
1058	TcCLB.510955.60	hypothetical protein, conserved	1.29701	0.375194	0.000902748	0.839345	-0.252664	0.0707401
1059	TcCLB.506401.290	hypothetical protein, conserved	3.50085	1.80771	1.57e-10	1.54109	0.623952	0.0869448
1060	TcCLB.507993.380	SRP19 protein, putative	0.922145	-0.116935	0.333927	0.995431	-0.00660607	0.974266
1061	TcCLB.507641.180	endochitinase, putative	1.19108	0.252267	0.0270963	0.947734	-0.0774462	0.652865
1062	TcCLB.506941.210	hypothetical protein, conserved	0.570335	-0.810117	4.55e-16	1.01465	0.0209822	0.904171
1063	TcCLB.506211.107	hypothetical protein, conserved	3.26773	1.70829	4.12e-14	1.32667	0.407805	0.189295
1064	TcCLB.506227.30	hypothetical protein, conserved	1.09432	0.13004	0.265931	1.03855	0.0545674	0.755052
1065	TcCLB.511867.110	flap endonuclease-1 (FEN-1), putative	0.93185	-0.101831	0.252775	1.03003	0.0426864	0.74924
1066	TcCLB.511575.40	exonuclease, putative	0.381983	-1.38842	8.1e-48	0.938982	-0.0908302	0.511932
1067	TcCLB.503755.20	hypothetical protein	0.725563	-0.462827	8.54e-07	0.867288	-0.205418	0.0776071
1068	TcCLB.509993.20	mucin TcMUCI, putative	1.50133	0.586236	0.0364328	0.950195	-0.0737049	0.873451
1069	TcCLB.506691.60	hypothetical protein, conserved	1.0726	0.101114	0.433197	0.87267	-0.196491	0.21029
1070	TcCLB.511577.120	hypothetical protein, conserved	0.682781	-0.550505	4.15e-06	1.02295	0.0327398	0.871679
1071	TcCLB.507923.20	U3 small nuclear ribonucleoprotein (snRNP), putative	0.769991	-0.377087	6.99e-05	0.819001	-0.288063	0.00823483
1072	TcCLB.508951.60	hypothetical protein, conserved	0.855967	-0.224373	0.0227662	1.00076	0.0010944	0.994952
1073	TcCLB.506743.200	3-Beta-hydroxysteroid-delta(8), delta(7)-isomerase, putative	0.539902	-0.889232	2.73e-10	1.05672	0.0795944	0.725504
1074	TcCLB.509979.30	Fibronectin type III domain containing protein, putative	0.75386	-0.407632	0.000168028	1.13459	0.182169	0.189609
1075	TcCLB.509925.20	mucin TcMUCII, putative	0.663259	-0.592355	3.4e-07	0.591903	-0.756568	6.19563e-10
1076	TcCLB.508569.10	hypothetical protein, conserved	1.89325	0.920862	3.94e-09	0.864518	-0.210031	0.337824
1077	TcCLB.507047.170	cytidylyltransferase, putative	1.57652	0.65674	1.55e-07	1.13283	0.179927	0.301112
1078	TcCLB.459793.10	mucin TcMUCI, putative	2.02629	1.01884	2.62e-18	0.866334	-0.207006	0.183084
1079	TcCLB.506203.40	hypothetical protein, conserved	0.770633	-0.375884	0.00233367	1.04226	0.0597168	0.75851
1080	TcCLB.507611.199	dispersed gene family protein 1 (DGF-1), putative	0.737964	-0.438378	0.0645149	1.06156	0.0861907	0.815345
1081	TcCLB.507957.300	Mucin-associated surface protein (MASP), subgroup S105	1.94132	0.95704	5.55e-08	0.74861	-0.417715	0.070138
1082	TcCLB.504151.69	SET domain containing protein, putative	0.90184	-0.149057	0.135155	0.884779	-0.176611	0.1464
1083	TcCLB.506597.33	hypothetical protein	0.921855	-0.117388	0.814769	0.831106	-0.266896	NA
1084	TcCLB.508551.39	hexose transporter, putative	1.18272	0.242112	0.0228987	0.899982	-0.152033	0.273528
1085	TcCLB.511737.9	Translation machinery associated TMA7, putative	0.728738	-0.456528	0.00176555	0.963937	-0.052989	0.821975
1086	TcCLB.507143.10	signal peptidase subunit, putative	1.41084	0.496558	1.95e-07	0.801846	-0.318603	0.0036685
1087	TcCLB.504137.50	hypothetical protein, conserved	1.42343	0.50937	0.0223931	1.02853	0.0405838	0.91752
1088	TcCLB.511127.60	kinesin, putative	1.33112	0.412635	2.34e-05	0.684647	-0.546567	2.31998e-07
1089	TcCLB.508555.34	hypothetical protein, conserved	1.60627	0.683714	2.12e-08	1.07967	0.110589	0.553638
1090	TcCLB.511139.30	hypothetical protein, conserved	1.66045	0.731575	3.35e-17	1.06257	0.0875641	0.50777
1091	TcCLB.506213.90	kinesin motor domain containing protein, putative	0.924287	-0.113587	0.237466	1.0687	0.0958629	0.45601
1092	TcCLB.507641.220	hypothetical protein	0.884103	-0.177714	0.149972	1.05145	0.0723856	0.690692
1093	TcCLB.506603.43	hypothetical protein	0.808108	-0.30738	0.00964537	0.828343	-0.271699	0.0563894
1094	TcCLB.507641.236	hypothetical protein, conserved	1.12824	0.174076	0.288929	1.01029	0.0147643	0.955854
1095	TcCLB.505843.40	E1-like ubiquitin-activating enzyme, putative	1.2901	0.367484	0.00090482	0.915247	-0.127767	0.413876
1096	TcCLB.506265.80	hypothetical protein, conserved	1.04032	0.0570313	0.679412	1.01447	0.0207318	0.924126
1097	TcCLB.503683.30	RNA-binding protein, putative	2.81867	1.49502	0.00642694	1.69969	0.765268	NA
1098	TcCLB.507669.239	hypothetical protein, conserved	1.1511	0.203019	0.0766511	1.21013	0.275156	0.0376697
1099	TcCLB.508209.90	10 kDa heat shock protein, putative	0.605175	-0.724576	1.45e-07	1.04132	0.0584124	0.794303
1100	TcCLB.504425.50	hypothetical protein, conserved	1.05915	0.0829096	0.616272	1.03299	0.0468284	0.850888
1101	TcCLB.503579.100	nucleotide-binding protein, putative	0.749902	-0.415225	1.42e-05	1.3487	0.431572	2.16398e-05
1102	TcCLB.504017.70	hypothetical protein	0.770683	-0.375791	0.000150111	0.912274	-0.132461	0.322371
1103	TcCLB.511467.70	hypothetical protein, conserved	0.858732	-0.21972	0.0569725	1.57172	0.652344	1.04035e-08
1104	TcCLB.507711.10	intraflagellar transport protein 57/55, putative	0.98488	-0.0219805	0.858725	1.06058	0.0848498	0.589526
1105	TcCLB.511531.44	hypothetical protein	1.31571	0.395836	0.0082644	1.30094	0.379559	0.0311584
1106	TcCLB.509965.210	RF-1 domain containing protein, putative	0.8405	-0.25068	0.138135	0.817784	-0.290208	0.161554
1107	TcCLB.508147.75	hypothetical protein	1.35901	0.442551	0.466331	2.10291	1.07239	NA
1108	TcCLB.503697.40	hypothetical protein	1.34853	0.431392	0.0108737	1.06056	0.0848221	0.75476
1109	TcCLB.503577.20	U2 splicing auxiliary factor, putative	0.777755	-0.362612	5.2e-05	0.896121	-0.158235	0.170438
1110	TcCLB.503449.5	hypothetical protein, conserved (fragment)	0.796158	-0.328874	0.368124	1.08942	0.123555	NA
1111	TcCLB.509151.140	60S ribosomal protein L23a, putative	0.55935	-0.838176	3.27e-17	0.844975	-0.24302	0.0474699
1112	TcCLB.509099.160	hypothetical protein, conserved	1.04621	0.0651685	0.509027	0.972039	-0.0409142	0.778966
1113	TcCLB.504247.79	transmembrane protein, conserved (fragment)	1.05886	0.0825111	0.776527	1.04933	0.0694663	0.871367
1114	TcCLB.506211.259	hypothetical protein, conserved	0.960835	-0.0576391	0.614108	0.799141	-0.323477	0.00629454
1115	TcCLB.510143.70	hypothetical protein, conserved	0.743651	-0.427303	0.000442182	0.872316	-0.197078	0.212942
1116	TcCLB.503977.40	mucin TcMUCII, putative	1.30272	0.381526	0.00251032	0.545515	-0.874309	2.25807e-10
1117	TcCLB.506513.190	NADH-ubiquinone oxidoreductase, mitochondrial, putative	0.64183	-0.639738	1.42e-10	0.939633	-0.0898314	0.547518
1118	TcCLB.503409.10	Pseudokinase, putative	1.50091	0.585835	0.0114837	1.12859	0.174526	0.620139
1119	TcCLB.506777.110	GRIP domain containing protein, putative	1.13293	0.18006	0.126058	1.12613	0.171378	0.249683
1120	TcCLB.509979.20	Primase zinc finger/Mcm10 replication factor, putative	0.982068	-0.0261055	0.872175	0.964576	-0.0520326	0.816896
1121	TcCLB.507237.150	hypothetical protein	1.40307	0.48859	0.351512	1.79918	0.847337	NA
1122	TcCLB.511545.130	NADH dehydrogenase subunit NI2M, putative	1.02001	0.0285861	0.801798	0.956832	-0.0636621	0.674603
1123	TcCLB.504277.30	Surface protein TolT, group C	1.73131	0.791864	7.71e-09	1.08637	0.119521	0.576876
1124	TcCLB.511603.170	mucin TcMUCII, putative	3.20607	1.6808	6.03e-16	0.857866	-0.221175	0.505682
1125	TcCLB.510431.300	trans-sialidase, Group II, putative	1.87615	0.907775	1.53e-11	1.19863	0.261388	0.142999
1126	TcCLB.509167.20	3-hydroxy-3-methylglutaryl-CoA reductase, putative	0.551955	-0.857376	1.34e-19	0.970588	-0.0430687	0.781787
1127	TcCLB.506605.174	Cornifin (SPRR) family, putative	1.43542	0.52147	1.38e-06	0.834574	-0.260888	0.0528314
1128	TcCLB.509149.30	hypothetical protein, conserved	1.20459	0.268547	0.00511145	1.11588	0.158182	0.201487
1129	TcCLB.506925.110	hypothetical protein, conserved	0.985718	-0.0207526	0.916294	0.945937	-0.0801844	0.757475
1130	TcCLB.507257.60	Fumarate hydratase class I, cytosolic	1.1113	0.152245	0.201474	0.757412	-0.40085	0.00177323
1131	TcCLB.508127.9	Mitochondrial large ribosomal subunit uL29m, putative	0.752171	-0.410868	0.0021631	0.962082	-0.0557686	0.794303
1132	TcCLB.506649.50	cytochrome c oxidase assembly factor, putative	0.752443	-0.410345	0.000272489	0.994065	-0.00858734	0.964959
1133	TcCLB.510013.170	Mucin-associated surface protein (MASP), subgroup S001	1.49966	0.58464	0.000727831	0.69391	-0.52718	0.014344
1134	TcCLB.504051.20	ATP-dependent DNA DEAD/DEAH box helicase, putative	1.08593	0.118929	0.486186	0.65941	-0.600753	0.000525685
1135	TcCLB.506287.130	hypothetical protein, conserved	0.804192	-0.314389	0.0068218	1.26003	0.333456	0.0103517
1136	TcCLB.511001.70	phosphatidylinositol-4-phosphate 5-kinase-like, putative	1.50892	0.593521	9.43e-06	1.69921	0.764865	5.03725e-08
1137	TcCLB.507143.80	hypothetical protein, conserved	0.962441	-0.0552298	0.54689	0.647592	-0.626842	3.08169e-13
1138	TcCLB.503957.30	retrotransposon hot spot (RHS) protein, putative	0.932731	-0.100467	0.386112	1.02772	0.0394477	0.821975
1139	TcCLB.508163.20	mucin TcMUCII, putative	2.26239	1.17785	2e-09	1.00868	0.0124716	0.974266
1140	TcCLB.511627.90	hypothetical protein, conserved	1.0126	0.018065	0.930368	1.05022	0.0706856	0.795938
1141	TcCLB.508325.110	hypothetical protein, conserved	2.71288	1.43982	2.36e-27	1.26712	0.341558	0.0444383
1142	TcCLB.506579.50	hypothetical protein, conserved	1.83665	0.877073	1.17e-05	0.377073	-1.40708	3.01747e-09
1143	TcCLB.507927.10	hypothetical protein, conserved	1.06942	0.0968245	0.372753	0.930428	-0.104034	0.47525
1144	TcCLB.511603.200	mucin TcMUCII, putative	2.69732	1.43152	2.57e-17	0.730974	-0.452108	0.0441941
1145	TcCLB.507485.150	amastin, putative	1.86934	0.902526	4.45e-19	1.36454	0.448417	7.19283e-05
1146	TcCLB.506973.5	Mucin-associated surface protein (MASP)	1.81319	0.858527	7.12e-05	0.484619	-1.04508	8.57558e-05
1147	TcCLB.511577.50	endo-beta-N-acetylglucosaminidase, putative	1.11163	0.152683	0.258589	1.11206	0.153233	0.383406
1148	TcCLB.503671.20	NAD-dependent glycerol-3-phosphate dehydrogenase N-terminus, putative	0.676586	-0.563656	4.11e-07	1.00914	0.0131218	0.946638
1149	TcCLB.510025.150	mucin TcMUCII, putative	2.13842	1.09655	1.38e-11	0.592248	-0.755727	0.000110839
1150	TcCLB.510517.50	Protein of unknown function (DUF3250), putative	0.779662	-0.35908	0.000245844	1.15897	0.21284	0.0722886
1151	TcCLB.504153.320	Golgi reassembly stacking protein (GRASP homologue), putative	1.43918	0.525248	1.38e-08	0.968735	-0.0458267	0.761563
1152	TcCLB.506765.50	Mucin-associated surface protein (MASP), subgroup S103	1.15122	0.203165	0.162833	0.52081	-0.94117	5.56728e-10
1153	TcCLB.508377.9	fucose kinase, putative (fragment)	1.44125	0.527317	4.95e-05	1.08724	0.120677	0.537149
1154	TcCLB.504213.50	hypothetical protein, conserved	1.91767	0.939358	7.5e-11	0.824139	-0.279041	0.149575
1155	TcCLB.507521.130	hypothetical protein	0.485246	-1.04321	2.55e-26	0.952662	-0.0699638	0.646744
1156	TcCLB.507641.160	hypothetical protein, conserved	1.27227	0.347409	0.00295753	0.874054	-0.194205	0.202746
1157	TcCLB.508731.40	hypothetical protein, conserved	1.52119	0.6052	1.33e-09	1.01958	0.0279749	0.872786
1158	TcCLB.510089.30	hypothetical protein	2.29885	1.20091	0.0960806	1.21265	0.278162	NA
1159	TcCLB.511189.84	hypothetical protein, conserved	0.723765	-0.466407	5.55e-06	1.01921	0.0274493	0.873451
1160	TcCLB.510535.64	hypothetical protein, conserved	0.868197	-0.203905	0.0714453	1.11916	0.162416	0.261859
1161	TcCLB.505807.60	hypothetical protein, conserved	0.734784	-0.444608	1.29e-05	1.12066	0.164349	0.219775
1162	TcCLB.503855.60	hypothetical protein, conserved	1.19122	0.252443	0.142443	1.17252	0.229614	0.297625
1163	TcCLB.510525.139	NEK family Serine/threonine-protein kinase, putative	2.07043	1.04993	2.96e-10	1.36869	0.452794	0.0278234
1164	TcCLB.506529.170	hypothetical protein, conserved	1.41182	0.497555	6.82e-07	1.07724	0.107334	0.465061
1165	TcCLB.510561.30	Mucin-associated surface protein (MASP), subgroup S023	1.53356	0.616889	0.000866364	0.607796	-0.71834	0.00112328
1166	TcCLB.506885.270	tubulin tyrosine ligase, putative	1.01929	0.0275619	0.851697	0.957824	-0.0621681	0.756592
1167	TcCLB.510611.30	kinesin, putative	1.27741	0.353226	0.000156341	1.03027	0.0430172	0.777512
1168	TcCLB.504117.20	sedoheptulose-1,7-bisphosphatase, putative	0.94828	-0.0766147	0.597699	1.01608	0.0230184	0.921009
1169	TcCLB.507559.50	kinesin, putative	1.12008	0.163599	0.162064	0.996751	-0.00469556	0.981662
1170	TcCLB.509699.150	mucin TcMUCII, putative	1.90624	0.930733	1.2e-15	0.564798	-0.824194	3.7899e-11
1171	TcCLB.509067.14	Golgi transport complex subunit 5, putative	1.11416	0.155961	0.309243	1.08997	0.124289	0.560658
1172	TcCLB.509951.30	hypothetical protein, conserved	0.868129	-0.204019	0.0555648	1.02406	0.0343035	0.840035
1173	TcCLB.506859.30	hypothetical protein	1.07801	0.108373	0.330464	1.34315	0.425618	0.000140138
1174	TcCLB.508207.200	small GTP-binding protein, putative	0.829067	-0.27044	0.00879369	1.15471	0.207528	0.0986845
1175	TcCLB.511735.34	Eukaryotic protein of unknown function (DUF872), putative	0.950634	-0.0730388	0.519036	1.08518	0.117941	0.414402
1176	TcCLB.506265.200	hypothetical protein, conserved	0.881389	-0.182149	0.211567	1.0873	0.120746	0.552825
1177	TcCLB.506599.80	Mucin-associated surface protein (MASP), subgroup S008	1.16912	0.225418	0.141923	0.73039	-0.453261	0.0096618
1178	TcCLB.510275.405	hypothetical protein	1.33113	0.412646	0.232873	0.83148	-0.266246	NA
1179	TcCLB.510349.80	Aurora kinase 3, putative	1.21034	0.275414	0.00968527	0.909396	-0.137019	0.340793
1180	TcCLB.511911.98	hypothetical protein, conserved	1.42615	0.512127	1.73e-07	1.03767	0.0533509	0.739799
1181	TcCLB.506745.30	hypothetical protein, conserved	0.767448	-0.38186	0.00168584	0.906603	-0.141457	0.397298
1182	TcCLB.506457.10	metallo-peptidase, Clan MG, Family M24	0.846075	-0.241142	0.0141475	0.789395	-0.341181	0.00153119
1183	TcCLB.511421.180	hypothetical protein, conserved	1.79449	0.843571	7.49e-14	0.871233	-0.198869	0.190674
1184	TcCLB.407477.40	Mitochondrial large ribosomal subunit bL36m, putative	0.762962	-0.390318	0.00488009	0.981326	-0.0271949	0.909252
1185	TcCLB.511071.90	hypothetical protein	1.0128	0.0183479	0.936383	1.18463	0.244433	0.344326
1186	TcCLB.510181.30	ATP-dependent DEAD/H RNA helicase, putative	0.722311	-0.469307	4.44e-06	0.974166	-0.0377606	0.821582
1187	TcCLB.508473.10	retrotransposon hot spot protein 1 (RHS1), putative	0.858822	-0.219569	0.0128729	0.971769	-0.0413152	0.765713
1188	TcCLB.508147.150	Mucin-associated surface protein (MASP), subgroup S008	15.4877	3.95305	1.05e-43	1.26576	0.340006	0.501184
1189	TcCLB.511589.110	hypothetical protein, conserved	0.93818	-0.0920633	0.532634	1.02174	0.031022	0.892932
1190	TcCLB.508207.31	hypothetical protein	0.858903	-0.219433	0.016699	1.21782	0.284301	0.00473183
1191	TcCLB.510101.50	Lanosterol 14-alpha demethylase	0.578069	-0.790686	1.06e-14	0.947877	-0.0772287	0.625071
1192	TcCLB.507093.44	dynein light chain, putative	0.727213	-0.459551	0.00228969	0.832019	-0.265311	0.166176
1193	TcCLB.511173.10	trans-sialidase, putative	2.51719	1.33181	1e-09	0.786595	-0.346307	0.279894
1194	TcCLB.507953.210	hypothetical protein	1.57821	0.658288	0.00136771	0.852771	-0.229769	0.453678
1195	TcCLB.504055.20	hypothetical protein, conserved	1.08038	0.111544	0.37133	1.07541	0.10488	0.54093
1196	TcCLB.506941.20	tRNA modification enzyme, putative	0.766406	-0.38382	0.000106181	0.905064	-0.143908	0.2743
1197	TcCLB.506931.30	DnaJ domain containing protein, putative	0.83288	-0.26382	0.109891	0.685047	-0.545725	0.00216109
1198	TcCLB.510207.10	mucin TcMUCII, putative	1.02012	0.0287358	0.912362	1.07359	0.102446	0.766815
1199	TcCLB.506753.90	hypothetical protein, conserved	0.722636	-0.468658	3.37e-06	0.761355	-0.393358	0.000418679
1200	TcCLB.506503.110	DNA-directed RNA polymerases I and III subunit RPAC1, putative	0.836644	-0.257314	0.0155455	1.02604	0.0370867	0.827562
1201	TcCLB.511127.150	hypothetical protein, conserved	1.13515	0.182889	0.0648306	0.809146	-0.305528	0.00563846
1202	TcCLB.510297.10	hypothetical protein, conserved	3.12715	1.64485	0.0015571	3.16712	1.66317	NA
1203	TcCLB.511731.10	UV excision repair RAD23-like protein, putative	0.81354	-0.297715	0.00341068	0.704334	-0.505668	2.04493e-06
1204	TcCLB.507011.50	pre-rRNA-processing protein PNO1, putative	0.748294	-0.418323	0.000398017	0.87337	-0.195335	0.202774
1205	TcCLB.509631.140	Flagellar attachment zone protein 1, putative	0.929942	-0.104788	0.369647	1.17736	0.235558	0.0735923
1206	TcCLB.504151.80	Na/H antiporter-like protein, putative	1.27611	0.351758	0.00376886	1.08786	0.121494	0.486304
1207	TcCLB.509769.30	Inositol hexakisphosphate, putative	3.3948	1.76333	6.95e-06	1.19028	0.251298	NA
1208	TcCLB.507997.70	FAM91 N-terminus/FAM91 C-terminus, putative	1.2058	0.269996	0.0113674	1.28624	0.363162	0.0019415
1209	TcCLB.508465.50	Alpha/beta hydrolase family, putative	0.906509	-0.141607	0.13911	0.831448	-0.266301	0.0123684
1210	TcCLB.511127.110	ATP-dependent protease ATPase subunit HslU2	0.831514	-0.266187	0.00786903	0.640464	-0.642811	3.52172e-10
1211	TcCLB.507093.20	Phosphatase and tensin homolog, putative	1.01088	0.0156111	0.922585	1.07111	0.099103	0.62075
1212	TcCLB.509777.64	ADG1-like protein, putative	1.5492	0.631525	1.33e-09	0.860871	-0.216131	0.107177
1213	TcCLB.510141.10	thymine-7-hydroxylase, putative	1.32903	0.410373	0.0100838	0.934552	-0.0976539	0.700548
1214	TcCLB.508777.220	hypothetical protein	4.33967	2.11759	8.51e-41	0.752806	-0.40965	0.0568202
1215	TcCLB.507467.30	hypothetical protein, conserved	0.834613	-0.260821	0.0331807	1.01895	0.0270875	0.894743
1216	TcCLB.507865.9	dispersed gene family protein 1 (DGF-1), putative	0.531961	-0.910608	0.0448369	0.978774	-0.0309516	NA
1217	TcCLB.510719.80	hypothetical protein, conserved	1.43702	0.523077	4.46e-07	1.11564	0.157869	0.260602
1218	TcCLB.506649.4	hypothetical protein, conserved	1.11629	0.158718	0.261093	0.940118	-0.0890866	0.662853
1219	TcCLB.506243.110	expression site-associated gene 3 (ESAG3-like) protein, putative	1.26748	0.341957	0.0935765	1.22047	0.287434	0.274943
1220	TcCLB.508717.60	trans-sialidase, Group I, putative	1.94811	0.962076	0.000711861	1.38626	0.471194	0.214929
1221	TcCLB.506205.10	hypothetical protein, conserved	1.12508	0.170029	0.155616	1.09536	0.131411	0.412557
1222	TcCLB.508977.20	Mucin-associated surface protein (MASP), subgroup S133	1.65622	0.727898	0.000243654	1.06337	0.0886439	0.78785
1223	TcCLB.511127.230	hypothetical protein, conserved	1.22939	0.297938	0.179708	0.764251	-0.387881	0.162972
1224	TcCLB.509979.14	peroxisomal membrane protein 4, putative	1.10978	0.150278	0.298016	1.10346	0.142034	0.462599
1225	TcCLB.511395.20	phosphatidylglycerolphosphate synthase, mitochondrial, putative	1.029	0.0412373	0.738929	0.926344	-0.11038	0.481569
1226	TcCLB.504769.5	hypothetical protein	1.2641	0.338108	0.0245521	0.916547	-0.125719	0.570109
1227	TcCLB.511603.90	trans-sialidase, Group V, putative	3.05534	1.61133	4.01e-16	0.833285	-0.263118	0.386303
1228	TcCLB.511751.40	DNA-J protein, putative	0.638954	-0.646217	7.01e-09	1.10816	0.148161	0.321316
1229	TcCLB.507807.30	hypothetical protein	3.27267	1.71047	9.44e-06	1.14095	0.190239	NA
1230	TcCLB.503493.20	hypothetical protein, conserved	1.59306	0.671798	1.48e-08	1.16985	0.226329	0.146169
1231	TcCLB.506691.22	GPI inositol deacylase 2	0.73832	-0.437682	0.020161	0.97184	-0.0412086	0.895978
1232	TcCLB.507709.70	hypothetical protein, conserved	0.947985	-0.0770645	0.429493	0.85604	-0.22425	0.0385877
1233	TcCLB.507099.60	hypothetical protein, conserved	1.17874	0.237243	0.324882	1.16668	0.222409	0.495777
1234	TcCLB.511127.429	hypothetical protein, conserved	1.72009	0.782487	2.47e-09	0.903641	-0.146179	0.464089
1235	TcCLB.510347.10	hypothetical protein	0.913645	-0.130294	0.276776	0.965187	-0.0511191	0.777512
1236	TcCLB.506667.40	Mucin-associated surface protein (MASP), subgroup S002	2.11502	1.08067	7.83e-15	0.956973	-0.0634495	0.793991
1237	TcCLB.506811.150	hypothetical protein, conserved	0.891285	-0.166041	0.112186	0.924542	-0.113189	0.42296
1238	TcCLB.503897.110	plectin-like protein, putative	0.518242	-0.948302	3.39e-21	0.935743	-0.095816	0.511158
1239	TcCLB.505229.10	Isoprenylcysteine alpha-carbonyl methylesterase, putative	1.61946	0.695509	7.24e-06	0.617254	-0.696065	6.34699e-05
1240	TcCLB.506025.4	membrane-bound acid phosphatase, putative (fragment)	1.28777	0.364875	0.0036893	1.17171	0.228615	0.149018
1241	TcCLB.511173.130	trans-sialidase, Group V, putative	3.68526	1.88176	4.12e-33	1.02565	0.0365419	0.903333
1242	TcCLB.511469.30	coatomer subunit zeta, putative	1.12261	0.166859	0.405398	1.89968	0.925758	1.71254e-06
1243	TcCLB.508207.54	hypothetical protein, conserved	0.529253	-0.91797	1.05e-17	1.27371	0.349038	0.00381455
1244	TcCLB.509837.10	hypothetical protein, conserved	0.650712	-0.619909	1.05e-09	0.724741	-0.464463	2.59514e-05
1245	TcCLB.506265.209	Shwachman-Bodian-Diamond syndrome (SBDS) protein/SBDS protein C-terminal domain containing protein, putative	1.06203	0.0868283	0.671404	1.22261	0.289966	0.22144
1246	TcCLB.511217.50	hypothetical protein, conserved	0.98371	-0.0236948	0.836165	1.26735	0.341815	0.00166668
1247	TcCLB.506753.210	hypothetical protein, conserved	0.773117	-0.371242	0.000176563	0.732258	-0.449577	2.54081e-05
1248	TcCLB.498829.21	hypothetical protein	1.34213	0.424526	0.367391	1.73568	0.795498	NA
1249	TcCLB.421959.10	Eukaryotic translation initiation factor 4E-4	0.708296	-0.497575	2.2e-07	1.12903	0.175088	0.152651
1250	TcCLB.507817.40	hypothetical protein, conserved	0.700475	-0.513594	4.63e-08	0.794773	-0.331385	0.00180333
1251	TcCLB.447255.29	multidrug resistance-associated protein, putative	0.741014	-0.432427	0.00227252	1.1912	0.252414	0.148385
1252	TcCLB.509919.9	dispersed gene family protein 1 (DGF-1), putative (fragment)	0.473212	-1.07944	0.000504093	1.1288	0.174794	0.705064
1253	TcCLB.511065.36	Phosphorylated CTD interacting factor 1 WW domain containing protein, putative	1.17255	0.229647	0.0420651	1.04522	0.063809	0.714715
1254	TcCLB.510101.360	Serine incorporator (Serinc), putative	1.41126	0.496987	0.00017873	0.858883	-0.219466	0.206269
1255	TcCLB.507677.60	hypothetical protein	2.70401	1.4351	3.42e-40	1.03555	0.0503906	0.7867
1256	TcCLB.508241.30	hypothetical protein, conserved	0.732363	-0.449369	9.73e-07	0.892757	-0.163661	0.167206
1257	TcCLB.506467.29	methyltransferase domain containing protein, putative	0.709597	-0.494928	7.47e-06	1.0008	0.00115688	0.995394
1258	TcCLB.504215.20	dolichyl-P-Man:GDP-ManGlcNAc2-PP-dolichyl beta-1,4-mannosyltransferase, putative	0.833035	-0.263551	0.019204	0.912731	-0.131738	0.38826
1259	TcCLB.507093.260	ABC transporter, mitochondrial, putative	1.40769	0.493334	2.56e-08	0.951187	-0.0721994	0.597193
1260	TcCLB.508207.140	hypothetical protein, conserved	0.8028	-0.316888	0.000272131	1.18319	0.242686	0.0156468
1261	TcCLB.510525.130	Mitochondrial calcium uptake 2	1.88288	0.91294	3.25e-14	1.08681	0.120096	0.506829
1262	TcCLB.506637.30	Protein of unknown function (DUF3808), putative	1.95289	0.965609	2.02e-26	0.863657	-0.211469	0.0723282
1263	TcCLB.509455.30	TAP42-like family, putative	1.36751	0.451551	1.82e-05	0.976711	-0.0339967	0.848456
1264	TcCLB.508391.10	dispersed gene family protein 1 (DGF-1), putative	0.587477	-0.767396	0.00346817	0.943639	-0.0836935	0.842772
1265	TcCLB.511691.30	ubiquitin activating enzyme, putative	0.749919	-0.415193	0.000309159	1.09686	0.133379	0.396884
1266	TcCLB.509149.60	60S ribosomal protein L19, putative	0.425505	-1.23275	8.62e-25	0.745246	-0.424211	0.0020636
1267	TcCLB.507237.220	Mucin-associated surface protein (MASP), subgroup S053	1.36514	0.449045	0.0261144	0.867187	-0.205585	0.486453
1268	TcCLB.508323.90	hypothetical protein, conserved	6.42286	2.68322	1.73e-67	1.21527	0.281274	0.205477
1269	TcCLB.511315.56	hypothetical protein, conserved	2.17058	1.11808	1.38e-29	1.45058	0.53663	6.43366e-07
1270	TcCLB.508317.70	hypothetical protein	2.07746	1.05482	1.13e-24	1.03841	0.0543797	0.753813
1271	TcCLB.511315.20	hypothetical protein, conserved	0.714935	-0.484116	6.86e-08	0.988179	-0.0171552	0.913446
1272	TcCLB.508285.10	retrotransposon hot spot (RHS) protein, putative	0.93482	-0.0972402	0.361508	1.18701	0.247337	0.0359155
1273	TcCLB.506625.130	hypothetical protein, conserved	1.42593	0.511902	0.00580523	0.976139	-0.0348412	0.91645
1274	TcCLB.510613.30	hypothetical protein	1.21013	0.275159	0.0029338	0.89869	-0.154105	0.202746
1275	TcCLB.503619.29	RING-H2 zinc finger, putative	1.55611	0.637947	4.58e-08	0.983346	-0.0242287	0.907332
1276	TcCLB.509767.215	vesicle transport v-SNARE 11, putative	1.29517	0.373138	0.00339996	1.02644	0.0376559	0.86006
1277	TcCLB.510073.30	pumilio/PUF RNA binding protein 4, putative	1.22423	0.29188	0.0793036	0.752146	-0.410916	0.0387812
1278	TcCLB.509805.130	prolyl-tRNA synthetase, putative	0.700517	-0.513508	1.46e-05	1.00863	0.0123977	0.951159
1279	TcCLB.511421.20	Non cytoplasmic domain containing protein, conserved	1.37593	0.460411	1.25e-05	0.967095	-0.0482707	0.780245
1280	TcCLB.508347.110	hypothetical protein, conserved	0.781766	-0.355191	0.00568506	0.952702	-0.0699035	0.729497
1281	TcCLB.506951.80	trans-sialidase, Group V, putative	1.38967	0.474743	1.1e-05	0.761698	-0.392709	0.00152495
1282	TcCLB.506401.80	hypothetical protein, conserved	1.21033	0.275398	0.00743384	1.19299	0.254577	0.036006
1283	TcCLB.510963.90	elongation factor 2, putative	0.447	-1.16165	9.84e-16	1.71712	0.779993	4.84781e-07
1284	TcCLB.506739.20	hypothetical protein, conserved	1.17262	0.229741	0.0257597	0.935389	-0.096362	0.51461
1285	TcCLB.430605.40	ERV/ALR sulfhydryl oxidase domain-containing protein	1.23788	0.307876	0.00819406	1.08337	0.115526	0.490818
1286	TcCLB.508207.190	hypothetical protein, conserved	1.0033	0.00474618	0.969483	1.15864	0.212434	0.087173
1287	TcCLB.511751.120	aldehyde dehydrogenase family, putative	0.789918	-0.340225	0.00481127	1.04104	0.0580254	0.75851
1288	TcCLB.506529.420	glutamic--pyruvic transaminase, putative	0.838175	-0.254677	0.0242584	1.01474	0.0211067	0.913052
1289	TcCLB.506801.129	hypothetical protein (fragment)	0.747228	-0.42038	2.66e-05	1.20177	0.265163	0.0227859
1290	TcCLB.504213.40	hypothetical protein, conserved	0.991574	-0.0122074	0.929179	0.914548	-0.128869	0.421
1291	TcCLB.509551.30	mitochondrial phosphate transporter, putative	0.436933	-1.19451	8.39e-32	0.975402	-0.0359311	0.834205
1292	TcCLB.510315.14	hypothetical protein, conserved	0.922514	-0.116357	0.36147	1.04229	0.0597549	0.751022
1293	TcCLB.506965.10	mucin TcMUCII, putative	2.27218	1.18408	4.9e-06	1.0493	0.0694332	0.880866
1294	TcCLB.510431.340	hypothetical protein, conserved	0.811345	-0.301613	0.0506975	0.854646	-0.2266	0.253311
1295	TcCLB.511677.10	dispersed gene family protein 1 (DGF-1), putative	0.331545	-1.59272	9.47e-13	1.08329	0.115423	0.737753
1296	TcCLB.506739.110	hypothetical protein	0.868342	-0.203665	0.179715	0.854332	-0.227132	0.23093
1297	TcCLB.511075.50	hypothetical protein	0.849099	-0.235995	0.0342731	1.07561	0.105155	0.502533
1298	TcCLB.504147.330	Nucleoporin NUP152	0.700858	-0.512806	1.17e-06	1.0771	0.107158	0.479676
1299	TcCLB.510531.109	dynein heavy chain, cytosolic, putative (fragment)	1.55984	0.641399	0.218587	1.21388	0.279621	NA
1300	TcCLB.506501.290	Mucin-associated surface protein (MASP), subgroup S030	1.07281	0.101397	0.559959	0.953842	-0.0681775	0.79049
1301	TcCLB.510759.70	hypothetical protein, conserved	1.50571	0.590441	6.71e-09	1.04122	0.0582721	0.72734
1302	TcCLB.507179.20	dispersed gene family protein 1 (DGF-1), putative	0.648328	-0.625205	0.0135332	1.09002	0.12435	0.749273
1303	TcCLB.506637.40	hypothetical protein, conserved	0.789118	-0.341687	0.00215469	1.12602	0.171228	0.235036
1304	TcCLB.506605.70	hypothetical protein, conserved	1.18736	0.247762	0.111315	1.02213	0.0315769	0.903668
1305	TcCLB.510149.90	Golgi vesicular membrane trafficking protein, putative	0.630398	-0.665665	1.09e-06	0.974281	-0.0375903	0.871164
1306	TcCLB.506499.210	Mucin-associated surface protein (MASP), subgroup S097	1.263	0.336859	0.00280027	0.586635	-0.769465	1.50179e-10
1307	TcCLB.503425.10	hypothetical protein, conserved	0.84551	-0.242107	0.0568479	0.947918	-0.0771657	0.68584
1308	TcCLB.408345.20	2-oxoglutarate dehydrogenase subunit, putative (fragment)	0.782195	-0.3544	0.0515271	0.854969	-0.226056	0.347286
1309	TcCLB.507669.84	ATP-dependent DEAD/H RNA helicase, putative	0.891175	-0.166219	0.140683	1.04313	0.0609211	0.722635
1310	TcCLB.508081.70	Mucin-associated surface protein (MASP), subgroup S117	2.05456	1.03883	0.00179293	0.714402	-0.485192	NA
1311	TcCLB.504643.40	U6 snRNA-associated Sm-like protein LSm4, putative	0.892419	-0.164207	0.269796	0.881093	-0.182634	0.334916
1312	TcCLB.511603.330	mucin TcMUCII, putative	1.82269	0.866072	0.00025408	0.720566	-0.472798	0.137076
1313	TcCLB.510143.30	hypothetical protein, conserved	0.72906	-0.455892	0.000487105	0.869388	-0.201928	0.239516
1314	TcCLB.511131.80	hypothetical protein, conserved	0.894204	-0.161324	0.271963	1.07607	0.105778	0.608876
1315	TcCLB.401569.10	trans-sialidase, putative	1.06004	0.0841198	0.731444	0.692641	-0.529819	0.0411348
1316	TcCLB.506943.30	hypothetical protein, conserved	1.1624	0.217102	0.0409499	0.849311	-0.235635	0.062699
1317	TcCLB.509137.10	hypothetical protein	0.699265	-0.51609	0.149599	0.830942	-0.267181	NA
1318	TcCLB.510157.5	trans-sialidase, putative (fragment)	2.33319	1.2223	3.34e-06	0.653466	-0.613816	0.100594
1319	TcCLB.511439.60	hypothetical protein, conserved	0.952046	-0.0708965	0.629421	0.950527	-0.0732001	0.727856
1320	TcCLB.506495.24	hypothetical protein, conserved	1.09487	0.130763	0.381741	0.966277	-0.0494911	0.827659
1321	TcCLB.507927.90	Mitochondrial small ribosomal subunit uS19m, putative	0.644246	-0.634318	3.49e-06	1.09347	0.128912	0.520628
1322	TcCLB.509805.30	hypothetical protein, conserved	1.33248	0.414115	8.14e-05	1.1332	0.180407	0.189647
1323	TcCLB.506971.10	Mucin-associated surface protein (MASP)	1.64092	0.714505	0.00123962	0.772462	-0.372464	0.222023
1324	TcCLB.510055.60	Probable N6-adenine methyltransferase, putative	0.773963	-0.369663	5.08e-06	0.897219	-0.156468	0.12834
1325	TcCLB.503793.20	phosphatidylinositol (3,5) kinase, putative (fragment)	0.647119	-0.627897	0.0143084	0.627422	-0.672493	0.0241022
1326	TcCLB.506973.25	hypothetical protein	0.59564	-0.747488	0.00275105	1.03578	0.0507224	0.903668
1327	TcCLB.511685.60	hypothetical protein, conserved	1.40392	0.489458	0.0580591	1.48782	0.573205	0.059613
1328	TcCLB.507445.9	dispersed gene family protein 1 (DGF-1), putative (fragment)	1.05273	0.0741371	0.906019	1.361	0.444671	NA
1329	TcCLB.506493.9	CHAT domain containing protein, putative	0.976076	-0.034934	0.857675	0.959831	-0.0591476	0.82794
1330	TcCLB.505943.20	oxidoreductase, putative	0.596788	-0.74471	5e-11	1.05573	0.0782352	0.649339
1331	TcCLB.511709.10	hypothetical protein, conserved	0.976022	-0.0350147	0.800572	1.17607	0.233976	0.115444
1332	TcCLB.506135.20	conserved protein	0.740786	-0.432872	0.000499944	1.2019	0.265313	0.0797527
1333	TcCLB.507143.20	hypothetical protein, conserved	1.2765	0.352192	0.00766953	0.594976	-0.749096	3.49116e-08
1334	TcCLB.510615.4	hypothetical protein, conserved	1.41849	0.504361	1.75e-05	1.07699	0.107002	0.54093
1335	TcCLB.507041.10	cyclic nucleotide-binding domain containing protein, putative	1.04438	0.0626466	0.594311	1.09944	0.136766	0.343754
1336	TcCLB.506667.80	Mucin-associated surface protein (MASP), subgroup S002	2.25405	1.17252	6.01e-15	0.850513	-0.233594	0.290026
1337	TcCLB.506223.30	Clustered mitochondria/Translation initiation factor eIF3 subunit 135, putative	1.05618	0.0788563	0.527052	1.23837	0.308447	0.019866
1338	TcCLB.503853.10	Nitrogen permease regulator 2, putative	1.77388	0.826905	5.5e-23	1.43363	0.519675	7.71005e-09
1339	TcCLB.510025.90	mucin TcMUCII, putative	1.55678	0.638568	0.000173353	0.700928	-0.512663	0.0124918
1340	TcCLB.506211.120	centrosomal protein of 104 kDa	1.76699	0.821297	7.69e-14	1.32905	0.410392	0.00116635
1341	TcCLB.511711.50	hypothetical protein, conserved	0.966076	-0.0497918	0.634312	1.12415	0.168839	0.157691
1342	TcCLB.506885.260	hypothetical protein, conserved	0.569114	-0.813211	1.8e-11	0.664693	-0.58924	6.59698e-06
1343	TcCLB.510205.70	surface protease GP63, putative	1.00461	0.00663294	0.973499	1.10439	0.143249	0.556798
1344	TcCLB.506267.60	mucin TcMUCII, putative	2.01548	1.01113	2.87e-12	0.738832	-0.436681	0.016462
1345	TcCLB.510749.10	hypothetical protein, conserved	0.952093	-0.0708257	0.403278	1.01001	0.014369	0.917386
1346	TcCLB.504057.30	hypothetical protein, conserved	1.21605	0.282199	0.00663449	1.09508	0.131037	0.351845
1347	TcCLB.507467.119	hypothetical protein, conserved	0.692474	-0.530169	0.000943711	1.06806	0.0949903	0.696987
1348	TcCLB.511693.50	ATP-grasp domain containing protein, putative	0.910001	-0.13606	0.157022	0.898935	-0.153711	0.198306
1349	TcCLB.507211.20	NEK family Serine/threonine-protein kinase, putative	1.16986	0.226339	0.041024	1.08103	0.112403	0.469343
1350	TcCLB.503479.60	surface protease GP63, putative	1.63185	0.706509	2.85e-07	0.428545	-1.22248	3.42744e-16
1351	TcCLB.511613.50	mucin TcMUCII, putative	1.32069	0.401296	0.00741753	0.642851	-0.637444	0.000113843
1352	TcCLB.511541.9	hypothetical protein, conserved (fragment)	0.920133	-0.120085	0.306405	1.12902	0.175073	0.219539
1353	TcCLB.506635.80	Hydroxymethylglutaryl-CoA lyase, mitochondrial, putative	1.09048	0.124963	0.409565	1.12208	0.166175	0.392037
1354	TcCLB.506401.120	40S ribosomal protein S9, putative	0.56086	-0.834289	2.32e-16	1.07552	0.105028	0.483992
1355	TcCLB.507963.10	hypothetical protein, conserved	1.5055	0.59024	1.93e-08	1.05767	0.0808913	0.618427
1356	TcCLB.507871.9	dispersed gene family protein 1 (DGF-1), putative	0.668364	-0.581294	0.0942461	1.11426	0.156088	NA
1357	TcCLB.509803.30	PhoD-like phosphatase, putative	1.12511	0.170069	0.0580597	0.914989	-0.128174	0.272424
1358	TcCLB.510603.130	hypothetical protein, conserved	1.29021	0.367605	0.0160364	1.10498	0.144023	0.51235
1359	TcCLB.506743.190	hypothetical protein, conserved	1.02978	0.0423389	0.758744	1.10664	0.146191	0.377545
1360	TcCLB.507089.180	hypothetical protein, conserved	1.05977	0.0837525	0.420514	1.12178	0.165792	0.180047
1361	TcCLB.506715.44	CSL zinc finger, putative	0.685569	-0.544627	7.23e-05	1.00665	0.00956641	0.968343
1362	TcCLB.507993.250	hypothetical protein, conserved	1.07603	0.105725	0.328643	1.07938	0.110199	0.439691
1363	TcCLB.424889.10	UDP-Gal or UDP-GlcNAc-dependent glycosyltransferase, putative	1.9863	0.990086	3.61e-21	0.856279	-0.223847	0.11363
1364	TcCLB.507677.160	hypothetical protein, conserved	0.61577	-0.699536	5.08e-08	1.21613	0.282299	0.0768719
1365	TcCLB.507485.159	tuzin (fragment)	0.661517	-0.596149	1.04e-13	0.91302	-0.131282	0.216587
1366	TcCLB.504111.40	hypothetical protein, conserved	1.05406	0.0759628	0.723426	0.953479	-0.068727	0.823364
1367	TcCLB.510283.30	hypothetical protein	2.12383	1.08667	6.38e-07	1.10527	0.144396	0.678289
1368	TcCLB.510055.50	hypothetical protein, conserved	1.1823	0.241592	0.171014	1.1034	0.141956	0.570425
1369	TcCLB.503525.20	Cyclin 12, L-type	1.03366	0.0477641	0.615886	1.01575	0.0225495	0.876865
1370	TcCLB.510181.120	hypothetical protein, conserved	0.850687	-0.2333	0.0122064	0.998087	-0.00276321	0.987155
1371	TcCLB.508323.100	I/6 autoantigen, putative	0.691561	-0.532072	3.49e-10	1.22629	0.294299	0.00222114
1372	TcCLB.511621.180	Phosducin, putative	0.717403	-0.479145	2.76e-06	0.964635	-0.0519443	0.751305
1373	TcCLB.511751.205	hypothetical protein	1.25305	0.325447	0.00347468	0.93784	-0.0925864	0.579476
1374	TcCLB.510377.61	UEV domain/Zinc finger, C3HC4 type (RING finger), putative	1.312	0.391768	0.0368279	0.787077	-0.345423	0.156806
1375	TcCLB.510609.30	GTPase, putative	1.04493	0.0634077	0.618003	1.20901	0.273829	0.0455822
1376	TcCLB.511055.50	protein kinase, putative	0.704168	-0.506008	7.11e-07	1.0375	0.0531077	0.745174
1377	TcCLB.511625.10	transcription initiation protein, putative	1.08977	0.124019	0.149988	1.10516	0.14425	0.172581
1378	TcCLB.509151.10	hypothetical protein, conserved	1.06935	0.0967297	0.412551	0.855399	-0.22533	0.0966472
1379	TcCLB.504035.70	cyclophilin, putative	1.26307	0.336935	0.065116	1.09601	0.132267	0.621942
1380	TcCLB.506739.90	ATP-dependent RNA helicase, putative	1.05178	0.072836	0.500633	0.721413	-0.471103	7.59637e-06
1381	TcCLB.507211.40	inosine-5'-monophosphate dehydrogenase, putative	0.550339	-0.861609	1.73e-12	0.962788	-0.0547095	0.784882
1382	TcCLB.506251.20	hypothetical protein, conserved	1.80119	0.848948	7.38e-14	1.05247	0.0737809	0.687785
1383	TcCLB.507091.10	hypothetical protein, conserved	1.41917	0.505048	3.84e-06	1.18277	0.24217	0.0747501
1384	TcCLB.507629.30	Dpy-30 motif containing protein, putative	0.757968	-0.399791	0.00011878	1.06139	0.0859556	0.578211
1385	TcCLB.506925.290	hypothetical protein	0.855635	-0.224932	0.0291008	1.01388	0.0198844	0.909252
1386	TcCLB.503875.30	Mucin-associated surface protein (MASP), subgroup S025	0.827139	-0.273798	0.0231276	0.606186	-0.722169	7.64258e-09
1387	TcCLB.508165.170	Mucin-associated surface protein (MASP), subgroup S030	2.37583	1.24843	1.26e-22	0.745258	-0.424188	0.00855446
1388	TcCLB.504129.40	protein phosphatase 2C, putative	0.615558	-0.700032	3.94e-11	1.02215	0.0316087	0.860404
1389	TcCLB.503971.59	hypothetical protein, conserved (fragment)	1.1455	0.19598	0.510902	1.45154	0.537583	0.111127
1390	TcCLB.510353.30	paraflagellar rod component par4, putative	1.01495	0.0214054	0.84306	0.773119	-0.371238	0.000227573
1391	TcCLB.507689.5	RING-variant domain containing protein, putative	1.709	0.773149	0.0191712	1.10947	0.149871	0.781652
1392	TcCLB.508719.80	hypothetical protein, conserved	0.641121	-0.64133	7.9e-10	0.967034	-0.0483612	0.773324
1393	TcCLB.506661.100	hypothetical protein, conserved	0.878597	-0.186726	0.2414	0.930733	-0.10356	0.652657
1394	TcCLB.510431.190	hypothetical protein	0.830867	-0.267311	0.0125939	0.969148	-0.0452109	0.789826
1395	TcCLB.508207.250	mitotic cyclin, putative	1.42434	0.510291	0.0485462	1.47582	0.561513	0.0677533
1396	TcCLB.510855.40	proteasome regulatory non-ATPase subunit, putative	1.20391	0.267733	0.00369776	1.13879	0.187496	0.0992489
1397	TcCLB.508813.80	hypothetical protein, conserved	0.929665	-0.105217	0.482127	0.706305	-0.501638	0.00096205
1398	TcCLB.506945.20	PAS-domain containing phosphoglycerate kinase, putative	0.647673	-0.626664	3.09e-13	0.832022	-0.265306	0.00823483
1399	TcCLB.506363.80	aminoacylase, putative	1.18949	0.250344	0.0585948	1.00396	0.00569578	0.980672
1400	TcCLB.510005.20	trans-sialidase, Group II, putative	4.14277	2.0506	1.32e-133	1.03359	0.0476621	0.744685
1401	TcCLB.509891.50	hypothetical protein, conserved	0.803622	-0.315411	0.0102144	1.12478	0.169639	0.286288
1402	TcCLB.508075.14	kinetoplastid-specific phospho-protein phosphatase, putative	1.87845	0.909542	5.91e-19	0.779775	-0.35887	0.00272914
1403	TcCLB.508779.50	RF-1 domain containing protein, putative	0.731273	-0.451519	2.78e-07	0.86415	-0.210646	0.0491679
1404	TcCLB.510999.39	40S ribosomal protein S3A, putative (fragment)	0.468827	-1.09287	4.84e-17	1.43232	0.518354	0.000354223
1405	TcCLB.503697.120	hypothetical protein, conserved	1.78712	0.837637	6.69e-22	0.996622	-0.00488238	0.976337
1406	TcCLB.510841.10	Kinesin-13 4b, putative (fragment)	2.40024	1.26318	0.000997255	1.1937	0.255437	NA
1407	TcCLB.507673.10	serine/threonine-protein phosphatase PP1, putative	0.851586	-0.231776	0.089165	0.877587	-0.188387	0.283147
1408	TcCLB.510493.10	hypothetical protein, conserved	1.19555	0.257677	0.228116	1.2311	0.299951	0.262761
1409	TcCLB.511573.58	Nucleolar protein 56, putative (fragment)	0.381205	-1.39136	3.11e-42	0.980545	-0.0283446	0.872138
1410	TcCLB.507485.100	selenoprotein, putative	0.602434	-0.731124	3.63e-06	1.05797	0.0812941	0.747325
1411	TcCLB.506969.21	mucin TcMUCII, putative (fragment)	2.08651	1.06109	0.000121868	0.79897	-0.323788	0.43227
1412	TcCLB.511395.40	hypothetical protein	1.162	0.216611	0.092455	1.06286	0.0879541	0.642027
1413	TcCLB.507669.150	glycosomal membrane protein, putative	1.45155	0.537592	0.000339746	1.14969	0.201246	0.327946
1414	TcCLB.503529.20	eukaryotic translation initiation factor eIF2A, putative	1.69497	0.761264	1.44e-20	0.961451	-0.0567147	0.667517
1415	TcCLB.504203.4	hypothetical protein, conserved	0.642463	-0.638314	8.38e-07	1.63214	0.706761	6.23187e-08
1416	TcCLB.506933.20	ribonucleoside-diphosphate reductase large chain, putative	1.19277	0.254314	0.282449	0.872307	-0.197093	0.554623
1417	TcCLB.460061.10	hypothetical protein (fragment)	1.07536	0.10482	0.682601	1.27044	0.345325	0.246884
1418	TcCLB.506375.50	dispersed gene family protein 1 (DGF-1), putative	0.637786	-0.648856	0.000554532	0.990288	-0.0140806	0.965245
1419	TcCLB.504153.330	Nucleoporin NUP59	0.724244	-0.465452	2.49e-07	0.993482	-0.00943431	0.951553
1420	TcCLB.511543.20	As/Sb Reductase, putative	0.696756	-0.521275	1.83e-06	0.892182	-0.164589	0.259501
1421	TcCLB.510743.40	prenyl protein specific carboxyl methyltransferase, putative	1.14543	0.195883	0.127648	0.871409	-0.198579	0.221785
1422	TcCLB.510603.169	hypothetical protein, conserved	2.02723	1.01951	2.64e-09	0.998351	-0.0023807	0.994153
1423	TcCLB.511303.24	hypothetical protein, conserved	0.7836	-0.351811	0.00141695	1.13943	0.188318	0.180029
1424	TcCLB.510557.70	mucin TcMUCII, putative	1.42065	0.506546	0.0013937	0.648937	-0.62385	0.000424622
1425	TcCLB.508717.30	phosphoribosylpyrophosphate synthetase, putative	1.14066	0.189866	0.0415431	0.985028	-0.0217636	0.887936
1426	TcCLB.506887.90	chaperone protein DnaJ, putative	1.2594	0.332738	3.65e-05	0.858598	-0.219944	0.0232497
1427	TcCLB.509769.134	Beta-lactamase superfamily domain containing protein, putative	1.01926	0.027529	0.794472	1.16627	0.221898	0.0410705
1428	TcCLB.508839.70	hypothetical protein, conserved	0.640909	-0.641808	2.03e-05	0.909947	-0.136145	0.538659
1429	TcCLB.510347.60	calcium/calmodulin-dependent protein kinase, putative	0.927462	-0.10864	0.329603	1.21403	0.279802	0.0202656
1430	TcCLB.506265.40	hypothetical protein, conserved	0.7884	-0.343001	0.0487587	0.982549	-0.0253982	0.933384
1431	TcCLB.464807.20	PA26 p53-induced protein (sestrin), putative	1.56253	0.64388	1.59e-05	1.06126	0.0857763	0.726547
1432	TcCLB.510323.10	protein kinase, putative	1.48609	0.57152	2.63e-07	0.877864	-0.18793	0.208246
1433	TcCLB.507837.100	Domain of unknown function (DUF4456), putative	0.634203	-0.656984	9.77e-07	0.949253	-0.0751361	0.726547
1434	TcCLB.510279.330	Mucin-associated surface protein (MASP), subgroup S086	3.38495	1.75914	6.81e-26	0.743106	-0.42836	0.0520733
1435	TcCLB.508387.130	ATPase, putative	1.24614	0.317471	0.0179845	0.931342	-0.102617	0.614073
1436	TcCLB.506227.50	hypothetical protein, conserved	0.832028	-0.265296	0.0258057	1.01146	0.0164326	0.937041
1437	TcCLB.506763.80	mucin TcMUCII, putative	1.62525	0.700663	2.38e-05	0.658274	-0.60324	0.00186029
1438	TcCLB.511065.10	STOP axonemal protein, putative	0.811446	-0.301433	0.0141844	0.978259	-0.0317118	0.876865
1439	TcCLB.505025.141	hypothetical protein	0.852089	-0.230924	0.703303	0.920264	-0.11988	NA
1440	TcCLB.503865.40	Programmed cell death protein 2, C-terminal putative domain containing protein, putative	1.265	0.339139	0.00376195	1.11169	0.152755	0.334336
1441	TcCLB.508675.20	SNF2 family helicase-like protein, putative	0.897777	-0.155571	0.118208	1.01435	0.0205562	0.90066
1442	TcCLB.422041.9	pre-mRNA splicing factor ATP-dependent RNA helicase, putative (fragment)	0.731434	-0.451201	0.030717	0.878891	-0.186244	0.530585
1443	TcCLB.511217.190	hypothetical protein, conserved	0.860282	-0.217118	0.132889	1.05104	0.0718204	0.743478
1444	TcCLB.503905.40	hypothetical protein, conserved	0.700313	-0.513928	2.97e-05	1.21211	0.277516	0.0585519
1445	TcCLB.508081.30	Mucin-associated surface protein (MASP), subgroup S117	2.17445	1.12065	1.52e-05	1.00647	0.00930286	0.985248
1446	TcCLB.507467.110	hypothetical protein, conserved	0.793948	-0.332883	8.58e-05	0.968572	-0.0460693	0.733567
1447	TcCLB.511445.20	radial spoke protein 3, putative	0.761941	-0.392249	4.33e-05	0.846994	-0.239576	0.0374529
1448	TcCLB.505965.20	hypothetical protein, conserved	1.12777	0.173468	0.0726724	0.907086	-0.140689	0.259912
1449	TcCLB.511785.10	Mucin-associated surface protein (MASP)	2.10108	1.07113	0.00236198	0.642436	-0.638375	0.199282
1450	TcCLB.504427.190	hypothetical protein, conserved	0.90676	-0.141207	0.315618	1.14894	0.2003	0.242364
1451	TcCLB.508973.9	hypothetical protein, conserved (fragment)	0.932766	-0.100413	0.529479	1.03318	0.0470911	0.845395
1452	TcCLB.506759.40	Mucin-associated surface protein (MASP), subgroup S064	1.03685	0.0522104	0.753441	0.418277	-1.25747	1.53307e-15
1453	TcCLB.508165.420	Mucin-associated surface protein (MASP), subgroup S049	1.32676	0.407908	0.00495356	0.680655	-0.555005	0.000517821
1454	TcCLB.504213.130	hypothetical protein, conserved	1.12372	0.168284	0.162678	1.12842	0.174302	0.251114
1455	TcCLB.511043.30	heat shock protein 40 kDa, putative	0.615113	-0.701076	4.36e-18	0.979356	-0.0300953	0.822989
1456	TcCLB.508159.60	mucin TcMUCII, putative	1.50781	0.592451	0.00285497	0.861281	-0.215443	0.452963
1457	TcCLB.505073.20	hypothetical protein	0.973966	-0.0380566	0.668085	1.06175	0.0864428	0.43863
1458	TcCLB.506251.100	poly(A)-specific ribonuclease PARN, putative	0.980384	-0.0285817	0.859063	1.22563	0.293519	0.0812975
1459	TcCLB.510763.60	hypothetical protein, conserved	0.883007	-0.179503	0.0857716	0.903125	-0.147002	0.273648
1460	TcCLB.507429.70	mucin TcMUCII, putative	1.2333	0.302518	0.0354173	0.685905	-0.54392	0.000527239
1461	TcCLB.506857.20	pyrroline-5-carboxylate reductase, putative	0.866258	-0.207131	0.0939953	1.52221	0.606168	1.21497e-06
1462	TcCLB.507683.40	CMGC/DYRK protein kinase, putative	1.91003	0.933595	1.48e-09	1.0999	0.137371	0.56568
1463	TcCLB.510105.160	hypothetical protein	1.21642	0.28264	0.004843	1.0681	0.0950466	0.51461
1464	TcCLB.510089.170	casein kinase I, putative	1.2965	0.374626	0.0108374	1.07923	0.110005	0.621832
1465	TcCLB.509597.10	hypothetical protein, conserved	0.663833	-0.591108	8.29e-10	0.849184	-0.235851	0.0444383
1466	TcCLB.504203.40	hypothetical protein, conserved	0.69822	-0.518246	4.98e-07	1.27156	0.346601	0.00305198
1467	TcCLB.510307.210	trans-sialidase, Group II, putative	1.50004	0.585	8.15e-06	1.02025	0.0289222	0.902558
1468	TcCLB.511421.155	hypothetical protein, conserved	1.9511	0.964286	1.09e-13	0.991775	-0.0119159	0.95924
1469	TcCLB.510269.20	Mucin-associated surface protein (MASP), subgroup S135	1.2933	0.371059	0.128314	0.888722	-0.170195	0.6432
1470	TcCLB.509103.39	dynein heavy chain, putative	0.725019	-0.46391	0.0845761	1.30295	0.381779	0.247017
1471	TcCLB.510759.10	hypothetical protein, conserved	0.775055	-0.367629	0.000417782	0.837333	-0.256127	0.0397101
1472	TcCLB.510431.40	metallo- peptidase, Clan M- Family M48	0.571294	-0.807694	3.58e-16	1.02582	0.0367768	0.823364
1473	TcCLB.510143.60	Mitochondrial large ribosomal subunit mL91, putative	0.831501	-0.266211	0.0220491	0.943527	-0.0838646	0.626031
1474	TcCLB.509443.10	hypothetical protein	0.991881	-0.0117604	0.935559	0.982065	-0.0261095	0.899362
1475	TcCLB.506563.60	hypothetical protein, conserved	1.25654	0.329462	0.00277283	1.07044	0.098201	0.546944
1476	TcCLB.508271.20	hypothetical protein, conserved	1.146	0.19661	0.176656	0.895236	-0.159661	0.416195
1477	TcCLB.508771.34	hypothetical protein, conserved	0.768254	-0.380344	0.00503409	0.900016	-0.151977	0.419021
1478	TcCLB.511577.44	hypothetical protein, conserved	1.2505	0.322505	0.00907525	1.28689	0.363892	0.00946142
1479	TcCLB.506127.90	Hereditary spastic paraplegia protein strumpellin, putative	0.917937	-0.123533	0.272598	0.844601	-0.243658	0.0579485
1480	TcCLB.504057.70	WW domain containing protein, putative	1.31321	0.393103	1.88e-05	1.13024	0.176628	0.132833
1481	TcCLB.506775.70	Optic atrophy 3 protein (OPA3), putative	1.0212	0.0302717	0.8146	1.10926	0.149595	0.318025
1482	TcCLB.508647.250	phosphotransferase, putative	0.921646	-0.117716	0.233083	1.0798	0.11077	0.388385
1483	TcCLB.510409.30	TrkA-N domain containing protein, putative	1.52547	0.60925	2.6e-11	1.16511	0.220464	0.0530252
1484	TcCLB.508085.10	GMP synthase, putative	1.48363	0.569135	6.83e-08	1.4718	0.557582	7.2555e-07
1485	TcCLB.506127.40	hypothetical protein, conserved	0.946944	-0.0786483	0.6927	0.746972	-0.420874	0.0499742
1486	TcCLB.456139.10	hypothetical protein, conserved	0.796365	-0.328499	0.070731	0.814088	-0.296743	0.194385
1487	TcCLB.506367.174	hypothetical protein, conserved	1.11623	0.158636	0.323306	0.957104	-0.0632529	0.794303
1488	TcCLB.508207.100	60S ribosomal protein L7, putative	0.464844	-1.10518	1.51e-38	1.02658	0.037851	0.789486
1489	TcCLB.504239.180	surface protease GP63, putative	1.51462	0.598956	0.0199726	0.730856	-0.45234	0.198188
1490	TcCLB.509349.20	retrotransposon hot spot (RHS) protein, putative	1.07493	0.104236	0.340497	0.978353	-0.0315736	0.852887
1491	TcCLB.508731.9	Uncharacterised ACR, YagE family COG1723, putative	1.41499	0.500789	5.09e-05	1.08588	0.11886	0.520628
1492	TcCLB.510315.40	Putative intraflagellar transport protein C3 (fragment)	1.19564	0.257783	0.0250964	0.872759	-0.196346	0.180058
1493	TcCLB.506625.70	RNA-binding protein, putative	0.522186	-0.937364	3.97e-20	0.894358	-0.161076	0.241542
1494	TcCLB.508277.50	presenilin-like aspartic peptidase, putative	0.980753	-0.0280379	0.864987	0.945313	-0.0811358	0.716217
1495	TcCLB.506811.30	magnesium-dependent phosphatase-1/HAD phosphatase, family IIIC, putative	0.74504	-0.424611	9.59e-06	0.92355	-0.114739	0.390028
1496	TcCLB.503909.110	intraflagellar transport (IFT) protein, putative	0.947315	-0.0780841	0.547903	0.839962	-0.251604	0.0863027
1497	TcCLB.511439.40	hypothetical protein	0.87788	-0.187904	0.100172	0.864397	-0.210234	0.12933
1498	TcCLB.506753.240	hypothetical protein, conserved	0.793088	-0.334447	0.00130478	0.625208	-0.677591	4.03926e-10
1499	TcCLB.503885.100	hypothetical protein, conserved	5.69589	2.50992	1.05e-07	1.50288	0.587729	NA
1500	TcCLB.511711.60	hypothetical protein	0.65702	-0.605991	0.000183202	1.10664	0.14618	0.530264
1501	TcCLB.511125.9	dispersed gene family protein 1 (DGF-1), putative	0.714696	-0.484599	0.245772	1.27154	0.346582	NA
1502	TcCLB.511529.59	hypothetical protein	1.74248	0.801139	5.38e-07	1.22225	0.289539	0.170562
1503	TcCLB.509099.100	MIZ/SP-RING zinc finger, putative	0.802808	-0.316872	0.0240927	1.12066	0.164344	0.384316
1504	TcCLB.511749.9	hypothetical protein, conserved (fragment)	0.666384	-0.585575	5.26e-05	1.05451	0.0765743	0.735552
1505	TcCLB.504103.20	hypothetical protein, conserved	0.73118	-0.451702	0.000219016	1.09664	0.133096	0.437053
1506	TcCLB.511173.110	mucin TcMUCII, putative	1.00027	0.0003876	0.99811	0.68905	-0.537319	0.000650421
1507	TcCLB.510017.59	Mucin-associated surface protein (MASP)	1.36266	0.446423	0.00576999	0.570253	-0.810327	3.15793e-06
1508	TcCLB.510105.250	membrane-bound acid phosphatase 2, putative	1.01789	0.0255835	0.806565	1.0107	0.0153555	0.923246
1509	TcCLB.510143.129	hypothetical protein, conserved	0.886823	-0.173283	0.097619	0.880951	-0.182867	0.15646
1510	TcCLB.504867.60	myotubularin-associated protein, putative	0.777101	-0.363826	0.000316783	0.867282	-0.205427	0.102404
1511	TcCLB.507811.114	hypothetical protein, conserved	1.71655	0.779513	3.45e-16	0.904069	-0.145495	0.273528
1512	TcCLB.506777.70	cdc2-related kinase 8, putative	0.764725	-0.386988	7.11e-05	0.891817	-0.16518	0.190674
1513	TcCLB.505989.100	hypothetical protein, conserved	1.14699	0.197851	0.114216	1.32441	0.40535	0.00251866
1514	TcCLB.509271.10	trans-sialidase, putative	1.45205	0.538095	4.87e-09	0.889129	-0.169535	0.159726
1515	TcCLB.511467.60	Basal body protein	0.466734	-1.09933	3.43e-26	1.70412	0.769027	2.3035e-13
1516	TcCLB.509831.40	hypothetical protein, conserved	0.647631	-0.626756	3.73e-12	0.763452	-0.389391	8.48133e-05
1517	TcCLB.510205.80	Mucin-associated surface protein (MASP)	1.39561	0.480896	0.000350194	0.922271	-0.116737	0.566466
1518	TcCLB.510767.40	hypothetical protein, conserved	0.922341	-0.116628	0.352515	0.860158	-0.217326	0.142207
1519	TcCLB.511751.260	hypothetical protein, conserved	0.808525	-0.306636	0.148681	0.961018	-0.0573651	0.865929
1520	TcCLB.510609.20	hypothetical protein, conserved	0.68263	-0.550824	1.39e-07	1.08637	0.11951	0.421102
1521	TcCLB.506765.49	hypothetical protein	1.3957	0.480986	0.170821	0.994482	-0.00798244	0.99083
1522	TcCLB.507121.11	trans-sialidase, putative (fragment)	1.80245	0.849957	0.000757718	0.599442	-0.738308	0.0240524
1523	TcCLB.511533.10	hypothetical protein, conserved	0.977834	-0.0323382	0.78866	1.00355	0.00511521	0.977876
1524	TcCLB.504247.20	ATP-dependent RNA helicase, putative	1.18842	0.249045	0.00465416	0.980762	-0.028025	0.847271
1525	TcCLB.509967.60	hypothetical protein, conserved	0.895926	-0.158548	0.254028	1.07425	0.103326	0.597353
1526	TcCLB.507105.60	hypothetical protein, conserved	1.06788	0.0947556	0.346328	1.0706	0.0984157	0.46086
1527	TcCLB.506859.204	hypothetical protein, conserved	11.7767	3.55786	1.05e-05	4.29297	2.10197	NA
1528	TcCLB.511131.89	hypothetical protein, conserved	2.1007	1.07087	2.91e-09	0.874148	-0.19405	0.471814
1529	TcCLB.506529.650	hypothetical protein, conserved	1.38896	0.474006	3.04e-05	1.03209	0.0455742	0.806337
1530	TcCLB.503905.50	PSP1 C-terminal conserved region, putative	1.46617	0.552054	0.128344	1.27543	0.350984	0.483708
1531	TcCLB.508837.130	eukaryotic translation initiation factor 4 gamma 3	1.44329	0.529359	2.36e-05	0.959706	-0.0593349	0.770738
1532	TcCLB.506529.516	ATP synthase subunit, putative	0.893052	-0.163183	0.188665	1.01984	0.0283411	0.886926
1533	TcCLB.511211.160	heat shock protein 70 (hsp70), putative	1.41943	0.505308	0.00301706	0.668265	-0.581509	0.00203307
1534	TcCLB.510293.70	ribonuclease H, putative	1.21277	0.278302	0.00474549	1.43424	0.520282	3.18486e-07
1535	TcCLB.511741.40	RNA-binding protein, putative	0.691012	-0.533217	1.85e-08	0.981458	-0.027002	0.867654
1536	TcCLB.509965.30	small nuclear ribonucleoprotein Sm-E, putative	0.593596	-0.752446	1.23e-07	0.932704	-0.100509	0.64751
1537	TcCLB.504769.60	hypothetical protein, conserved	1.63345	0.707924	7.08e-07	1.06079	0.0851393	0.717733
1538	TcCLB.510759.120	rieske iron-sulfur protein, mitochondrial precursor, putative	0.384308	-1.37966	1.63e-62	0.913662	-0.130268	0.245584
1539	TcCLB.509069.20	ATP binding protein-like protein, putative	0.621204	-0.68686	1.07e-08	1.04672	0.0658759	0.731082
1540	TcCLB.508323.120	hypothetical protein, conserved	1.17053	0.227165	0.0842683	1.56776	0.648709	9.78779e-07
1541	TcCLB.503697.90	Translation factor GUF1, mitochondrial, putative	0.687692	-0.540166	7.95e-09	0.996103	-0.00563279	0.973859
1542	TcCLB.503579.30	DNA polymerase sigma-like protein, putative	1.33987	0.422098	0.000133709	1.13697	0.185189	0.201487
1543	TcCLB.508213.20	RNA binding protein 19	0.855155	-0.225742	0.0556518	1.23205	0.301061	0.0241932
1544	TcCLB.506605.10	Nucleus and spindle associated protein 3, putative	1.15587	0.208982	0.415077	0.935942	-0.0955088	0.80683
1545	TcCLB.510373.60	Mucin-associated surface protein (MASP), subgroup S119	1.12882	0.174811	0.210487	0.604072	-0.727207	5.07046e-07
1546	TcCLB.508207.135	hypothetical protein, conserved	0.847818	-0.238173	0.0215144	1.11352	0.155122	0.244195
1547	TcCLB.504057.120	lipophosphoglycan biosynthetic protein 2, putative	1.79471	0.843754	1.52e-12	1.37041	0.454606	0.000819962
1548	TcCLB.506885.14	ribosomal protein L37, putative	0.515006	-0.95734	6.24e-15	0.810567	-0.302997	0.0442669
1549	TcCLB.511801.40	DPCD protein family, putative	0.938942	-0.0908919	0.527312	0.747938	-0.41901	0.00562141
1550	TcCLB.507555.50	trans-sialidase, Group VIII, putative	2.05824	1.04141	7.12e-08	1.06309	0.0882631	0.787219
1551	TcCLB.511621.259	EMG1/NEP1 methyltransferase, putative	1.06475	0.0905182	0.439415	0.854587	-0.226701	0.0912941
1552	TcCLB.509153.50	hypothetical protein, conserved	0.92833	-0.107291	0.390961	0.810284	-0.303501	0.0276507
1553	TcCLB.506649.30	hypothetical protein, conserved	1.15158	0.203615	0.0845761	0.922507	-0.116368	0.479305
1554	TcCLB.506213.40	hypothetical protein, conserved	1.1057	0.144965	0.0962721	0.97835	-0.0315781	0.818786
1555	TcCLB.504125.80	hypothetical protein, conserved	1.32608	0.40717	3.19e-05	1.1057	0.144965	0.271955
1556	TcCLB.507993.120	synaptotagmin, putative	1.28575	0.362606	0.0340927	1.19544	0.257545	0.245951
1557	TcCLB.511131.30	Tetratricopeptide repeat, putative	0.996537	-0.00500534	0.97042	0.962312	-0.0554227	0.753668
1558	TcCLB.504423.30	hypothetical protein, conserved	0.674421	-0.568279	5.7e-06	0.906643	-0.141394	0.426355
1559	TcCLB.511421.217	hypothetical protein, conserved	1.0378	0.0535251	0.770292	1.0138	0.0197769	0.943955
1560	TcCLB.508723.30	hook complex protein, conserved	0.891145	-0.166268	0.0762179	1.06983	0.0973778	0.447948
1561	TcCLB.416883.9	mitochondrial calcium uniporter	1.32317	0.404004	0.00196661	0.966014	-0.0498834	0.815345
1562	TcCLB.508147.159	dispersed gene family protein 1 (DGF-1), putative	1.21087	0.276042	0.765819	1.31253	0.39235	NA
1563	TcCLB.504039.210	hypothetical protein	1.38363	0.468458	0.260266	0.551725	-0.857979	NA
1564	TcCLB.510373.70	mucin TcMUCII, putative	1.36117	0.444851	0.0160448	0.565061	-0.823521	4.44441e-05
1565	TcCLB.505555.40	hypothetical protein, conserved	1.05541	0.077803	0.421257	0.94576	-0.0804545	0.543515
1566	TcCLB.510165.10	heat shock protein DNAJ, putative	1.35303	0.436189	1.21e-05	1.29974	0.378226	0.000624388
1567	TcCLB.506925.64	hypothetical protein, conserved	0.541685	-0.884474	5.01e-14	1.00957	0.0137402	0.948267
1568	TcCLB.457547.9	dispersed gene family protein 1 (DGF-1), putative	1.24109	0.311604	0.411247	1.7792	0.831226	NA
1569	TcCLB.510167.20	hypothetical protein, conserved	0.965941	-0.0499931	0.712282	1.15344	0.205947	0.179961
1570	TcCLB.506473.6	hypothetical protein, conserved	0.816037	-0.293294	0.0109972	0.94454	-0.0823163	0.632485
1571	TcCLB.506525.90	hypothetical protein, conserved	1.06724	0.0938884	0.431778	1.21974	0.286574	0.027544
1572	TcCLB.508307.80	mitochondrial RNA binding complex 1 subunit, putative	1.68305	0.75108	6.82e-14	0.951015	-0.07246	0.650174
1573	TcCLB.511127.390	hypothetical protein, conserved	0.910421	-0.135394	0.333331	0.806073	-0.311017	0.0486104
1574	TcCLB.511737.6	hypothetical protein, conserved	1.72187	0.783974	2.13e-07	0.991182	-0.0127787	0.96316
1575	TcCLB.505807.270	ubiquitin hydrolase, putative	0.639949	-0.64397	2.17e-06	0.989921	-0.0146147	0.950375
1576	TcCLB.511115.30	hypothetical protein, conserved	0.663418	-0.592011	1.03e-10	1.23126	0.30014	0.0039497
1577	TcCLB.511045.40	subtilisin peptidase	0.825457	-0.276736	0.07328	1.11347	0.155058	0.4644
1578	TcCLB.507957.334	Mucin-associated surface protein (MASP)	1.42931	0.515315	0.000979765	0.813794	-0.297264	0.149736
1579	TcCLB.511535.30	hypothetical protein, conserved	1.25166	0.323841	0.000187872	0.941364	-0.0871759	0.494893
1580	TcCLB.506405.20	hypothetical protein, conserved	1.43838	0.524442	0.000617164	1.12651	0.171859	0.429593
1581	TcCLB.506499.40	Mucin-associated surface protein (MASP), subgroup S077	0.949682	-0.0744836	0.70495	0.652452	-0.616056	0.00189346
1582	TcCLB.503873.10	cytochrome-b5 reductase, putative	0.719335	-0.475264	4e-09	1.06277	0.0878345	0.450422
1583	TcCLB.506869.10	hypothetical protein	0.601612	-0.733094	5.64e-07	0.989379	-0.0154051	0.951128
1584	TcCLB.506767.240	Mucin-associated surface protein (MASP), subgroup S103	1.09148	0.126281	0.500594	0.490737	-1.02698	3.54135e-08
1585	TcCLB.507013.20	hypothetical protein, conserved	0.863141	-0.212332	0.0730065	1.00754	0.0108304	0.956182
1586	TcCLB.510317.40	hypothetical protein, conserved	1.05778	0.0810461	0.475033	0.719261	-0.475413	2.30662e-05
1587	TcCLB.507257.130	hypothetical protein, conserved	1.24589	0.317179	0.0042379	0.884173	-0.177599	0.221641
1588	TcCLB.510103.24	hypothetical protein, conserved	1.46018	0.546145	0.367948	0.95912	-0.0602174	0.950646
1589	TcCLB.511127.240	hypothetical protein, conserved	0.827472	-0.273217	0.0467119	0.78325	-0.352456	0.0264758
1590	TcCLB.509393.50	hypothetical protein, conserved	1.35613	0.439493	0.000224851	0.995617	-0.00633701	0.976443
1591	TcCLB.506163.10	surface protease GP63, putative	0.957854	-0.0621223	0.60824	0.960453	-0.0582126	0.738323
1592	TcCLB.506733.30	hypothetical protein, conserved	1.16487	0.220171	0.0488403	1.06399	0.0894861	0.581586
1593	TcCLB.507395.10	Sphingosine N-acyltransferase, putative	0.827228	-0.273642	0.0243406	0.900257	-0.151591	0.349171
1594	TcCLB.505945.50	ATP-dependent chaperone, putative	0.654435	-0.611678	3.86e-09	1.02049	0.0292671	0.867854
1595	TcCLB.510431.160	nucleolar GTP-binding protein 1, putative	0.787289	-0.345034	0.000645691	0.922443	-0.116468	0.408727
1596	TcCLB.506401.90	centrin, putative	0.599537	-0.73808	1.64e-11	0.931455	-0.102442	0.530653
1597	TcCLB.508723.110	hypothetical protein	0.759774	-0.396359	0.0021294	1.26027	0.333728	0.0262945
1598	TcCLB.504427.180	hypothetical protein	0.908669	-0.138174	0.211772	0.977797	-0.0323928	0.852887
1599	TcCLB.507953.100	trans-sialidase, Group V, putative	3.12419	1.64348	7.02e-22	0.696489	-0.521828	0.0178383
1600	TcCLB.504137.40	hypothetical protein, conserved	1.12219	0.166313	0.108059	1.13871	0.187395	0.137076
1601	TcCLB.511753.80	GTPase activating protein, putative	0.913357	-0.130749	0.344854	0.853132	-0.229159	0.166172
1602	TcCLB.507507.10	hypothetical protein, conserved	1.19691	0.25931	0.0116505	0.897919	-0.155343	0.250106
1603	TcCLB.508265.30	hypothetical protein	0.869451	-0.201823	0.3642	1.09978	0.137217	0.663677
1604	TcCLB.509073.70	phosphatidate cytidylyltransferase-like protein, putative	1.23349	0.302744	0.0405408	1.20748	0.271994	0.136162
1605	TcCLB.509895.40	protein kinase, putative	1.45415	0.540175	1.66e-05	1.20503	0.269072	0.0862007
1606	TcCLB.506735.70	hypothetical protein, conserved	1.31097	0.390629	0.0090327	1.2268	0.294903	0.112409
1607	TcCLB.504005.10	endonuclease III, putative	0.746043	-0.422669	4.76e-05	0.675448	-0.566084	2.60728e-07
1608	TcCLB.510091.80	pyruvate dehydrogenase E1 beta subunit, putative	0.53417	-0.904629	2.3e-16	1.0249	0.0354795	0.84823
1609	TcCLB.511423.104	DNA-directed RNA polymerase 2, RPB12 subunit, putative	1.44847	0.534533	1.77e-06	0.856766	-0.223026	0.118808
1610	TcCLB.510429.24	hypothetical protein, conserved	0.556436	-0.845713	1.96e-10	0.869968	-0.200967	0.260262
1611	TcCLB.506779.170	haloacid dehalogenase hydrolase, putative	0.786666	-0.346176	0.00274285	0.920336	-0.119767	0.463308
1612	TcCLB.506963.70	hypothetical protein, conserved	1.03454	0.0489939	0.792342	0.867537	-0.205003	0.358262
1613	TcCLB.506759.140	serine-alanine-and proline-rich protein, putative	1.87935	0.91023	5.65e-07	0.762001	-0.392135	0.112897
1614	TcCLB.508515.30	RNA-binding protein 38, putative	0.707263	-0.499681	4.56e-05	0.939827	-0.0895326	0.629445
1615	TcCLB.506357.110	Mitochondrial small ribosomal subunit uS8m, putative	0.610062	-0.712972	2.95e-15	0.951673	-0.0714625	0.603657
1616	TcCLB.510535.70	hypothetical protein, conserved	1.15775	0.211319	0.082026	1.47447	0.560199	5.63127e-06
1617	TcCLB.506369.60	protein phosphatase 2C, putative	0.63645	-0.651882	7.47e-08	0.914207	-0.129407	0.455024
1618	TcCLB.503713.40	hypothetical protein	0.931191	-0.102851	0.509746	1.0375	0.0531129	0.818937
1619	TcCLB.506767.130	mucin TcMUCII, putative	1.21218	0.277608	0.150031	0.540547	-0.887509	3.04379e-05
1620	TcCLB.510013.240	mucin TcMUCII, putative	1.3181	0.398457	0.0212087	0.616251	-0.698411	0.000242459
1621	TcCLB.509895.100	hypothetical protein, conserved	0.771613	-0.374051	0.000113212	0.902787	-0.147542	0.247959
1622	TcCLB.511597.50	trans-sialidase, putative (fragment)	2.11285	1.07919	0.00707237	0.735137	-0.443915	NA
1623	TcCLB.504149.140	hypothetical protein, conserved	1.00317	0.00456533	0.974478	1.04853	0.0683732	0.717733
1624	TcCLB.511599.10	trans-sialidase, putative	3.66919	1.87546	1.15e-12	0.837673	-0.25554	0.56568
1625	TcCLB.507625.200	UAA transporter family, putative	0.771969	-0.373386	0.00254732	1.11266	0.154008	0.354259
1626	TcCLB.511867.140	acyl carrier protein, mitochondrial, putative	0.433037	-1.20744	1.19e-32	1.0278	0.0395534	0.814263
1627	TcCLB.509885.80	hypothetical protein, conserved	0.532969	-0.907878	2.37e-09	0.997355	-0.00382153	0.989896
1628	TcCLB.511353.10	FK506-binding protein (FKBP)-type peptidyl-prolyl isomerase, putative	0.954163	-0.0676928	0.689106	0.875459	-0.191888	0.348603
1629	TcCLB.503761.40	Mucin-associated surface protein (MASP), subgroup S002	1.35642	0.439804	0.00502101	0.467243	-1.09776	4.31709e-11
1630	TcCLB.510877.50	AP-3 complex subunit mu, putative	1.25447	0.327076	0.000192401	1.06825	0.0952491	0.449307
1631	TcCLB.506859.240	hypothetical protein, conserved	1.78775	0.838149	0.00127377	1.43408	0.520125	0.110843
1632	TcCLB.508215.9	protein kinase C substrate protein, heavy chain, putative	0.672553	-0.57228	8.98e-12	1.10777	0.147665	0.175838
1633	TcCLB.506503.90	Flagellum attachment zone protein 7	1.58814	0.667337	0.00123157	1.12462	0.169441	0.587662
1634	TcCLB.509893.29	hypothetical protein, conserved	0.871651	-0.198177	0.179546	0.831794	-0.265701	0.136301
1635	TcCLB.506525.50	hypothetical protein, conserved	0.842313	-0.247572	0.0788843	1.03809	0.0539379	0.806337
1636	TcCLB.436535.19	Glucose-6-phosphate dehydrogenase, putative	1.38867	0.473704	0.00453749	0.962735	-0.0547895	0.844377
1637	TcCLB.506811.170	hypothetical protein, conserved	0.916394	-0.12596	0.229451	0.832077	-0.265211	0.0232689
1638	TcCLB.507859.120	dispersed gene family protein 1 (DGF-1), putative	0.653795	-0.613089	0.0202383	0.992088	-0.0114604	0.980167
1639	TcCLB.507669.70	Dynein intermediate chain 1, axonemal	0.592348	-0.755483	5.46e-15	0.90018	-0.151714	0.241542
1640	TcCLB.511303.60	eukaryotic translation initiation factor 3 subunit b	0.695991	-0.522859	1.67e-06	1.04493	0.0634072	0.715605
1641	TcCLB.511395.50	hypothetical protein, conserved	0.984069	-0.0231684	0.864516	0.957003	-0.0634052	0.731667
1642	TcCLB.508605.20	UDP-Gal or UDP-GlcNAc-dependent glycosyltransferase, putative	2.2802	1.18916	3.51e-15	0.980274	-0.028743	0.920499
1643	TcCLB.511737.90	hypothetical protein, conserved	1.23379	0.303098	0.0145082	1.22964	0.298235	0.0410705
1644	TcCLB.508265.40	hypothetical protein, conserved	0.714619	-0.484754	2.04e-07	1.14172	0.191205	0.10165
1645	TcCLB.506465.30	hypothetical protein, conserved	0.900298	-0.151526	0.0896706	1.15094	0.202813	0.049733
1646	TcCLB.507669.90	hypothetical protein, conserved	1.66108	0.732124	1.01e-12	1.0356	0.0504705	0.766334
1647	TcCLB.508465.90	galactose kinase, putative	1.01625	0.0232539	0.861031	0.962081	-0.0557701	0.75851
1648	TcCLB.509157.60	1-acyl-sn-glycerol-3-phosphate acyltransferase, putative	0.890897	-0.16667	0.156307	0.898953	-0.153683	0.308313
1649	TcCLB.508277.60	hypothetical protein, conserved	0.958583	-0.0610254	0.545412	0.909668	-0.136588	0.264386
1650	TcCLB.511145.70	centromere/microtubule binding protein cbf5, putative	0.735508	-0.443187	4.73e-05	0.976982	-0.0335962	0.85375
1651	TcCLB.511469.10	hypothetical protein, conserved	1.4351	0.521155	0.000445305	2.14799	1.10298	1.82287e-13
1652	TcCLB.504147.250	hypothetical protein, conserved	1.87186	0.904476	8.01e-09	1.25301	0.325397	0.110211
1653	TcCLB.510165.30	R3H domain containing protein, putative	0.795152	-0.330698	0.0137043	1.51493	0.59925	1.70164e-05
1654	TcCLB.506495.9	RING-H2 zinc finger, putative	0.700421	-0.513707	0.00129211	1.22409	0.291711	0.148493
1655	TcCLB.511529.50	hypothetical protein, conserved	0.35936	-1.4765	4.14e-24	1.15556	0.20859	0.274943
1656	TcCLB.504047.40	kinesin, putative	0.754733	-0.405962	0.00014495	1.00686	0.00986856	0.956888
1657	TcCLB.507739.80	hypothetical protein, conserved	0.786166	-0.347094	0.00124779	1.06295	0.0880683	0.579012
1658	TcCLB.511173.270	Mucin-associated surface protein (MASP), subgroup S061	0.278956	-1.84189	3.32e-40	0.769642	-0.37774	0.0161152
1659	TcCLB.503909.84	calpain-like cysteine peptidase, putative	0.644962	-0.632715	1.72e-06	0.895811	-0.158734	0.386087
1660	TcCLB.508787.20	hypothetical protein	0.995715	-0.00619488	0.965858	1.00757	0.0108854	0.95684
1661	TcCLB.442383.9	40S ribosomal protein SA, putative	0.545088	-0.875439	1.3e-14	0.891722	-0.165334	0.284924
1662	TcCLB.506265.120	hypothetical protein, conserved	1.69259	0.759235	2.88e-11	0.855861	-0.224552	0.132675
1663	TcCLB.508265.4	synaptojanin (N-terminal domain), putative (fragment)	1.29868	0.37705	0.0163781	1.05295	0.0744342	0.766247
1664	TcCLB.503949.40	UDP-Gal or UDP-GlcNAc-dependent glycosyltransferase, putative	2.60341	1.3804	1.45e-29	0.899375	-0.153005	0.413586
1665	TcCLB.503957.10	trans-sialidase, putative	2.71164	1.43917	1.04e-35	2.12326	1.08628	6.6565e-19
1666	TcCLB.507811.70	hypothetical protein, conserved	1.28013	0.356288	0.00054386	1.0838	0.116092	0.428543
1667	TcCLB.508993.10	cytidine triphosphate synthase, putative	1.10193	0.140036	0.149354	0.93023	-0.104341	0.42626
1668	TcCLB.506513.70	hypothetical protein	0.672446	-0.572511	6.04e-09	0.943792	-0.0834593	0.571215
1669	TcCLB.506925.300	cyclophilin a, putative	0.302519	-1.7249	5.37e-69	0.746946	-0.420925	0.000137031
1670	TcCLB.509199.10	Elongation factor G 2, mitochondrial, putative	0.653029	-0.614781	1.68e-10	0.909506	-0.136845	0.29059
1671	TcCLB.507817.60	Present in the outer mitochondrial membrane proteome 34	0.529611	-0.916996	1.47e-16	0.839912	-0.25169	0.0671748
1672	TcCLB.504147.20	60S ribosomal protein L18, putative	0.655544	-0.609235	2.19e-14	1.04776	0.0673135	0.579476
1673	TcCLB.511303.30	methyltransferase domain containing protein, putative	0.804079	-0.31459	0.0122972	1.13291	0.180037	0.266851
1674	TcCLB.511173.140	hypothetical protein	0.520266	-0.942678	0.0155709	0.970129	-0.043752	NA
1675	TcCLB.504097.4	nucleoplasmin-like protein	1.00194	0.00279346	0.983787	1.33486	0.416689	0.000998683
1676	TcCLB.506289.50	Nucleolar protein 105, putative	0.937106	-0.0937158	0.378157	1.24211	0.312795	0.00481601
1677	TcCLB.511681.10	hypothetical protein	0.309382	-1.69254	1.7e-12	1.02606	0.0371123	0.924334
1678	TcCLB.508271.10	phenylalanyl-tRNA synthetase, putative	0.510242	-0.970746	1.63e-18	1.06867	0.0958212	0.562084
1679	TcCLB.508831.4	dynein heavy chain, putative	1.01915	0.0273625	0.914944	1.17841	0.236846	0.424129
1680	TcCLB.507521.10	hypothetical protein, conserved	1.07451	0.103681	0.41095	0.898415	-0.154547	0.334078
1681	TcCLB.506943.27	hypothetical protein, conserved	0.557295	-0.843488	5.65e-15	1.12256	0.166789	0.240653
1682	TcCLB.510759.150	methyltransferase domain containing protein, putative	0.656603	-0.606906	3.45e-12	0.815875	-0.29358	0.003208
1683	TcCLB.503401.11	retrotransposon hot spot (RHS) protein, putative (fragment)	0.902973	-0.147245	0.501445	0.963843	-0.0531306	0.875957
1684	TcCLB.509233.220	hypothetical protein, conserved	0.457927	-1.12681	2.72e-20	1.04305	0.0608129	0.749353
1685	TcCLB.509267.20	hypothetical protein	1.39996	0.48539	2.66e-05	1.14099	0.190281	0.213618
1686	TcCLB.507529.50	Ankyrin repeats (3 copies), putative	0.557283	-0.843519	1.13e-32	1.02622	0.037346	0.747727
1687	TcCLB.509165.34	ribosomal P protein AGP2beta-1, putative	0.818655	-0.288673	0.0270963	0.853686	-0.228223	0.162422
1688	TcCLB.510015.10	hypothetical protein	1.58495	0.664439	0.0276511	1.01404	0.0201187	0.970866
1689	TcCLB.509591.50	RNA-binding protein 34, putative	0.914323	-0.129225	0.184867	1.12709	0.172602	0.138871
1690	TcCLB.508943.4	glycerol uptake protein, putative	1.07803	0.108395	0.576544	1.27975	0.355863	0.102135
1691	TcCLB.506599.10	elongation factor 1-gamma (EF-1-gamma), putative	0.482107	-1.05257	2.13e-28	0.635303	-0.654483	7.95204e-11
1692	TcCLB.507009.20	hypothetical protein, conserved	0.602868	-0.730086	7.21e-07	1.18361	0.243197	0.199736
1693	TcCLB.509807.29	hypothetical protein, conserved	0.597537	-0.7429	2.51e-10	0.925116	-0.112294	0.510056
1694	TcCLB.509233.120	hypothetical protein, conserved	0.565804	-0.821624	1.16e-11	1.06678	0.0932672	0.607515
1695	TcCLB.511731.89	hypothetical protein, conserved (fragment)	0.768935	-0.379066	0.0203044	1.10739	0.147162	0.519999
1696	TcCLB.503611.40	ribosomal protein L24, putative	0.563529	-0.827439	3.13e-17	1.16358	0.218575	0.0756836
1697	TcCLB.509767.20	hypothetical protein, conserved	3.66027	1.87195	2.63e-59	0.977372	-0.0330205	0.876612
1698	TcCLB.506885.210	trans-sialidase, Group III, putative	1.99557	0.996804	1.74e-08	0.818615	-0.288743	0.246884
1699	TcCLB.506181.40	Uncharacterized ACR, COG1678, putative	0.826806	-0.274379	0.0220344	1.11759	0.160391	0.305859
1700	TcCLB.509581.50	hypothetical protein	6.15232	2.62113	1.13e-05	2.04584	1.03269	NA
1701	TcCLB.503813.30	hypothetical protein, conserved	1.39814	0.483509	8.65e-05	1.24654	0.317927	0.0313391
1702	TcCLB.507093.140	hypothetical protein, conserved	0.57792	-0.791059	1.39e-10	0.954911	-0.0665611	0.738323
1703	TcCLB.509599.130	NEK family Serine/threonine-protein kinase, putative	0.956919	-0.0635314	0.561025	0.897746	-0.15562	0.234867
1704	TcCLB.509153.130	hypothetical protein	0.852214	-0.230712	0.0779677	0.98394	-0.0233582	0.91645
1705	TcCLB.508277.100	cAMP specific phosphodiesterase, putative	1.19322	0.254859	0.14688	0.581097	-0.783149	3.2439e-05
1706	TcCLB.504039.180	Mucin-associated surface protein (MASP), subgroup S001	1.9038	0.928882	8.32e-07	0.309437	-1.69228	2.10742e-14
1707	TcCLB.511693.10	hypothetical protein	0.732941	-0.448231	0.214659	1.15775	0.211328	0.688936
1708	TcCLB.511143.12	Microtubule-binding protein MIP-T3, putative	1.09348	0.128921	0.236228	0.901847	-0.149045	0.277122
1709	TcCLB.506733.40	katanin-like protein, putative	1.40898	0.494655	1.72e-06	1.09578	0.131953	0.365593
1710	TcCLB.507925.60	calcium-binding protein, putative	0.866701	-0.206394	0.0422633	0.776359	-0.365204	0.00087865
1711	TcCLB.509127.30	hypothetical protein, conserved	0.723256	-0.467421	7.01e-05	1.03215	0.045646	0.808957
1712	TcCLB.508671.20	serine peptidase, Clan SC, Family S10, putative	1.03404	0.0482868	0.56381	0.951249	-0.0721045	0.51461
1713	TcCLB.439307.19	hypothetical protein, conserved	1.39154	0.476685	0.00435569	0.727129	-0.459716	0.0253867
1714	TcCLB.510741.220	hypothetical protein, conserved	0.747228	-0.420379	2.61e-05	0.937522	-0.0930752	0.525429
1715	TcCLB.506289.160	hypothetical protein	1.60088	0.678862	3.79e-05	0.948239	-0.0766776	0.780924
1716	TcCLB.510181.80	hypothetical protein, conserved	1.52901	0.612593	2.98e-08	0.9825	-0.0254705	0.897141
1717	TcCLB.506755.60	hypothetical protein, conserved	1.43075	0.516767	0.00154571	0.751219	-0.412694	0.041501
1718	TcCLB.504029.60	hypothetical protein, conserved	0.980968	-0.0277215	0.814451	0.77288	-0.371683	0.00104322
1719	TcCLB.505807.220	ribosomal RNA adenine dimethylase family protein, putative	0.69679	-0.521203	1.6e-11	0.880468	-0.183657	0.0534778
1720	TcCLB.507797.18	serine/threonine protein kinase, putative	0.72067	-0.47259	0.00293355	0.974173	-0.0377499	0.885951
1721	TcCLB.508169.60	dolicholphosphate-mannose synthase, putative	0.692601	-0.529904	5.51e-08	1.48997	0.575283	1.25746e-08
1722	TcCLB.505365.60	trans-sialidase, Group VIII, putative	2.05609	1.03991	3.25e-05	0.900029	-0.151957	0.717631
1723	TcCLB.508207.279	hypothetical protein, conserved	0.694567	-0.525814	0.000123596	1.09428	0.129987	0.502114
1724	TcCLB.511589.100	hypothetical protein, conserved	0.718979	-0.475979	0.000104037	0.884999	-0.176252	0.279292
1725	TcCLB.506525.70	hypothetical protein, conserved	1.41337	0.499143	0.000899865	0.932634	-0.100616	0.66846
1726	TcCLB.506341.40	hypothetical protein	1.46033	0.546296	0.0723116	1.32422	0.405147	0.311976
1727	TcCLB.507165.10	hypothetical protein, conserved	1.44424	0.530308	1.1e-05	1.29477	0.372692	0.00762433
1728	TcCLB.506401.12	Protein kinase domain, putative (fragment)	1.28636	0.363294	0.628481	0.193439	-2.37005	NA
1729	TcCLB.509153.10	hypothetical protein, conserved	1.03037	0.0431646	0.640951	0.92633	-0.110401	0.327277
1730	TcCLB.505943.30	hypothetical protein, conserved	0.499603	-1.00115	3.05e-26	0.96822	-0.0465927	0.757937
1731	TcCLB.507089.90	zinc-finger of a C2HC-type, putative	1.06048	0.084714	0.316409	1.08036	0.111507	0.289462
1732	TcCLB.506965.170	trans-sialidase, Group V, putative	4.86731	2.28312	2.28e-29	0.745741	-0.423254	0.159708
1733	TcCLB.506825.50	hypothetical protein, conserved	0.694874	-0.525176	2.95e-09	0.897786	-0.155557	0.176867
1734	TcCLB.507735.69	hypothetical protein, conserved	0.967607	-0.0475076	0.745495	1.15515	0.208079	0.210138
1735	TcCLB.511145.89	hypothetical protein, conserved	1.23107	0.299914	0.0179663	1.12379	0.168374	0.318
1736	TcCLB.506203.80	formin-like protein	1.12807	0.173855	0.147543	1.27731	0.353114	0.0066658
1737	TcCLB.504151.30	Putative serine esterase (DUF676), putative	0.92897	-0.106295	0.353954	1.01918	0.0274069	0.879674
1738	TcCLB.503867.5	hypothetical protein, conserved	0.658418	-0.602924	0.00119434	0.761799	-0.392517	0.0847218
1739	TcCLB.503971.5	hypothetical protein, conserved	0.861516	-0.21505	0.369591	1.11178	0.152871	0.64751
1740	TcCLB.509645.19	hypothetical protein, conserved	1.69409	0.760509	9.49e-06	1.28441	0.361103	0.0966472
1741	TcCLB.506127.80	molybdopterin synthase sulphurylase-like protein, putative	0.624898	-0.678307	2.37e-12	0.866751	-0.206311	0.0870823
1742	TcCLB.506503.40	hypothetical protein, conserved	1.56351	0.64479	6.47e-09	1.14818	0.199344	0.179251
1743	TcCLB.507817.9	histone H3, putative	0.809671	-0.304593	9.88e-05	0.808115	-0.307368	0.000328903
1744	TcCLB.511369.5	elongation factor 1-alpha, putative (fragment)	0.988067	-0.0173197	0.909804	1.04567	0.0644324	0.749924
1745	TcCLB.510409.60	hypothetical protein, conserved	0.659647	-0.600233	4.49e-09	1.10793	0.147863	0.279894
1746	TcCLB.503899.70	hypothetical protein	0.709081	-0.495977	7.16e-08	1.25549	0.328252	0.00138042
1747	TcCLB.503515.14	ubiquitin-conjugating enzyme E2, putative	0.637806	-0.648811	1.08e-08	1.07186	0.100111	0.554297
1748	TcCLB.511525.11	hypothetical protein, conserved (fragment)	0.806179	-0.310827	0.170071	0.891443	-0.165786	0.608773
1749	TcCLB.511173.180	Mucin-associated surface protein (MASP), subgroup S003	1.34142	0.423765	0.0010156	0.665245	-0.588042	3.89221e-05
1750	TcCLB.511309.40	hydrolase-like protein, putative	0.926261	-0.11051	0.505483	0.886863	-0.173217	0.421346
1751	TcCLB.504089.60	hypothetical protein, conserved	0.438412	-1.18964	2.43e-23	1.12583	0.170991	0.295653
1752	TcCLB.508047.70	Mucin-associated surface protein (MASP), subgroup S098	1.49459	0.579749	1.57e-05	0.763389	-0.38951	0.01494
1753	TcCLB.506465.14	hypothetical protein, conserved	0.731962	-0.450159	0.00446177	1.10619	0.145604	0.523567
1754	TcCLB.511071.100	Glycerophosphoryl diester phosphodiesterase family, putative	0.730325	-0.453389	9.32e-07	1.03253	0.0461855	0.75476
1755	TcCLB.506529.310	Ydr279p protein family (RNase H2 complex component), putative	1.57235	0.652921	3.57e-11	1.18247	0.241802	0.0479328
1756	TcCLB.503615.10	UDP-Gal or UDP-GlcNAc-dependent glycosyltransferase, putative	1.54025	0.623164	3.91e-09	0.838423	-0.25425	0.0554547
1757	TcCLB.503819.30	eukaryotic translation initiation factor 2 subunit, putative	0.616782	-0.697167	2.76e-14	0.822833	-0.281328	0.00872772
1758	TcCLB.476421.9	STE/STE11 serine/threonine-protein kinase, putative	1.12822	0.174044	0.132753	1.46847	0.554314	1.63893e-06
1759	TcCLB.506963.100	hypothetical protein, conserved	1.46331	0.549234	1.69e-06	1.24042	0.310834	0.0236771
1760	TcCLB.504017.54	Zinc finger, C3HC4 type (RING finger), putative	0.857277	-0.222166	0.124781	1.06467	0.0904102	0.671608
1761	TcCLB.504057.45	hypothetical protein, conserved	1.11351	0.155114	0.142891	1.21305	0.278636	0.0183371
1762	TcCLB.511115.49	hypothetical protein, conserved	0.711252	-0.491567	0.00359513	1.02832	0.0402869	0.884126
1763	TcCLB.510167.29	ribosomal RNA processing protein 4, putative	0.972772	-0.039827	0.764612	1.14742	0.198396	0.182535
1764	TcCLB.503447.40	retrotransposon hot spot (RHS) protein, putative	1.27745	0.353261	0.000180374	1.04694	0.0661805	0.648841
1765	TcCLB.510765.30	ER--golgi transport protein gp25L, putative	0.904286	-0.145149	0.153111	0.923917	-0.114165	0.397298
1766	TcCLB.507083.90	hypothetical protein, conserved	1.12775	0.173449	0.0796607	1.15384	0.206449	0.0800372
1767	TcCLB.506693.40	hypothetical protein, conserved	1.25567	0.328458	0.0405964	0.928494	-0.107036	0.660174
1768	TcCLB.508373.10	glutamine dependent carbamoyl-phosphate synthase, putative	1.18829	0.24889	0.140022	1.17803	0.236375	0.270456
1769	TcCLB.508567.89	hypothetical protein, conserved	1.29543	0.37343	0.000102121	1.20635	0.270652	0.0166937
1770	TcCLB.509167.110	S-adenosylmethionine decarboxylase proenzyme, putative	0.83332	-0.263058	0.538502	0.89299	-0.163284	0.794303
1771	TcCLB.506649.100	tRNA nucleotidyltransferase, putative	0.784365	-0.350404	9.97e-05	0.998785	-0.00175397	0.992385
1772	TcCLB.510431.330	hypothetical protein, conserved	0.564794	-0.824203	5.35e-09	0.884413	-0.177208	0.365516
1773	TcCLB.506825.140	Cytochrome c oxidase biogenesis protein Cmc1 like, putative	0.443473	-1.17308	1.81e-16	0.946116	-0.0799114	0.730793
1774	TcCLB.509151.80	SpoU rRNA Methylase family, putative	0.661645	-0.595871	4.02e-08	0.941769	-0.0865556	0.596509
1775	TcCLB.507099.120	hypothetical protein, conserved	0.816363	-0.292717	0.0063256	1.01745	0.0249571	0.88977
1776	TcCLB.507683.34	hypothetical protein, conserved	2.03398	1.02431	1.55e-09	1.19799	0.260621	0.261537
1777	TcCLB.510209.27	Mucin-associated surface protein (MASP)	1.2199	0.286762	0.284863	0.772558	-0.372285	0.280636
1778	TcCLB.505989.110	amidinotransferase, putative	0.757431	-0.400814	2.29e-06	1.03197	0.0454045	0.739526
1779	TcCLB.504427.110	acetyl-CoA synthetase, putative	0.636597	-0.651547	0.123884	1.16506	0.220399	0.731162
1780	TcCLB.504029.101	hypothetical protein, conserved	1.37595	0.460427	7.58e-05	1.069	0.0962577	0.589227
1781	TcCLB.509247.50	methionyl-tRNA synthetase, putative	0.835531	-0.259234	0.0409525	1.04346	0.0613748	0.75476
1782	TcCLB.509167.40	amino acid permease, putative	2.1108	1.07779	2.33e-13	1.17405	0.231499	0.248556
1783	TcCLB.511753.9	hypothetical protein, conserved (fragment)	0.942732	-0.08508	0.803858	0.854404	-0.22701	0.614073
1784	TcCLB.507957.210	hypothetical protein	1.29627	0.374367	0.162981	0.722471	-0.468989	0.177234
1785	TcCLB.510961.10	Mucin-associated surface protein (MASP), subgroup S013	2.18168	1.12544	1.42e-40	0.648034	-0.625859	3.51711e-11
1786	TcCLB.507797.9	nuclear transcription factor, putative	1.00566	0.0081444	0.952056	1.01967	0.028102	0.881073
1787	TcCLB.507669.110	hypothetical protein, conserved	1.19023	0.251243	0.010765	1.0441	0.062254	0.680566
1788	TcCLB.510877.160	hypothetical protein, conserved	1.34746	0.430245	3.85e-06	1.20119	0.264459	0.0163304
1789	TcCLB.510755.19	hypothetical protein, conserved	1.74943	0.806885	0.0157022	1.00898	0.0129024	0.983502
1790	TcCLB.510313.10	hypothetical protein, conserved	0.469971	-1.08936	3.31e-05	0.360708	-1.4711	3.02455e-07
1791	TcCLB.507867.50	hypothetical protein, conserved	1.08892	0.122892	0.694614	1.13018	0.176551	0.679961
1792	TcCLB.506697.70	hypothetical protein, conserved	0.922534	-0.116325	0.28576	0.829617	-0.269483	0.0262054
1793	TcCLB.507093.190	hypothetical protein, conserved	0.571352	-0.807549	4.4e-10	1.09653	0.132945	0.467537
1794	TcCLB.506267.80	Mucin-associated surface protein (MASP), subgroup S043	2.47264	1.30605	2.39e-19	0.740296	-0.433826	0.026984
1795	TcCLB.510309.70	hypothetical protein, conserved	1.92337	0.943639	0.00649918	0.822662	-0.281629	NA
1796	TcCLB.506505.30	hypothetical protein, conserved	0.74494	-0.424804	0.00211985	1.23166	0.300604	0.0733639
1797	TcCLB.503885.80	hypothetical protein, conserved	0.952273	-0.070553	0.586925	1.13759	0.185985	0.224374
1798	TcCLB.504557.60	phytanoyl-CoA dioxygenase (PhyH), putative	0.890087	-0.167981	0.0678752	1.02789	0.0396845	0.781635
1799	TcCLB.506531.9	hypothetical protein (fragment)	5.6355	2.49454	3.84e-15	1.29767	0.375926	0.461988
1800	TcCLB.510555.21	hypothetical protein	0.934428	-0.0978442	0.790363	1.21047	0.275568	0.552637
1801	TcCLB.506657.20	hypothetical protein, conserved	1.23208	0.301091	0.00710215	0.882762	-0.179904	0.214929
1802	TcCLB.506933.98	kinetoplastid-specific dual specificity phosphatase, putative	0.838785	-0.253627	0.138084	0.974727	-0.0369302	0.895573
1803	TcCLB.508307.90	hypothetical protein, conserved	1.29583	0.373881	2.46e-05	1.07063	0.0984538	0.439691
1804	TcCLB.504137.150	Haemolysin-III related, putative	0.972158	-0.0407379	0.832572	0.998048	-0.00281866	0.993354
1805	TcCLB.504167.40	ubiquitin fusion degradation protein, putative	0.88482	-0.176544	0.101401	1.0523	0.0735441	0.639812
1806	TcCLB.507275.61	Trypomastigote, Alanine, Serine and Valine rich protein (TASV), subfamily A	1.98765	0.991063	1.73e-26	1.06846	0.0955394	0.496651
1807	TcCLB.506197.10	hypothetical protein, conserved (fragment)	2.59486	1.37566	0.00498773	1.64578	0.718769	NA
1808	TcCLB.508081.10	Mucin-associated surface protein (MASP)	1.98077	0.986061	0.000104604	1.01099	0.0157638	0.974266
1809	TcCLB.507959.300	Mucin-associated surface protein (MASP), subgroup S082	1.02517	0.0358596	0.840311	0.671358	-0.574845	0.000671034
1810	TcCLB.509231.20	CMGC/RCK protein kinase, putative	1.15687	0.210232	0.0326854	1.24422	0.315243	0.00351508
1811	TcCLB.507625.190	hypothetical protein, conserved	1.44819	0.53425	0.000246161	1.23403	0.303383	0.0966682
1812	TcCLB.503813.10	hypothetical protein, conserved	1.56671	0.647735	2.47e-06	0.942195	-0.0859021	0.696171
1813	TcCLB.506893.90	Glycosyl transferase family 11, putative	0.813661	-0.297501	0.0380759	1.1357	0.183582	0.325451
1814	TcCLB.509965.60	RNA decapping enzyme, putative	0.953203	-0.069144	0.594601	1.04416	0.0623425	0.738323
1815	TcCLB.506367.120	Exocyst complex component Sec6, putative	0.870156	-0.200654	0.0421498	0.893089	-0.163123	0.190895
1816	TcCLB.508723.10	hypothetical protein, conserved	3.71523	1.89345	9.23e-30	1.31026	0.389854	0.0703454
1817	TcCLB.510103.17	hypothetical protein, conserved	0.630277	-0.665941	6.26e-11	1.04544	0.0641168	0.687155
1818	TcCLB.507603.40	proteasome beta-1 subunit, putative	0.933251	-0.0996627	0.315814	0.962629	-0.0549476	0.705606
1819	TcCLB.511731.20	hypothetical protein, conserved	0.785375	-0.348547	0.000728022	0.963104	-0.0542362	0.739692
1820	TcCLB.504213.110	Putrescine-cadaverine transporter	1.22524	0.293069	0.0410157	1.00347	0.00499059	0.984743
1821	TcCLB.506603.50	elongation factor 1-gamma (EF-1-gamma), putative	0.499827	-1.0005	2.12e-17	0.762567	-0.391065	0.00371471
1822	TcCLB.511401.100	Mucin-associated surface protein (MASP), subgroup S044	2.35069	1.23308	4.65e-17	0.971838	-0.0412115	0.877403
1823	TcCLB.506567.130	hypothetical protein, conserved	0.895231	-0.159668	0.180697	1.3997	0.485113	5.86314e-05
1824	TcCLB.510269.40	hypothetical protein	0.999012	-0.00142568	0.998703	0.579326	-0.787552	NA
1825	TcCLB.509633.50	serine/threonine-protein phosphatase PP1, putative	1.96871	0.977251	6.88e-14	0.735086	-0.444016	0.00534319
1826	TcCLB.507641.60	aldehyde dehydrogenase, putative	0.926587	-0.110001	0.282267	1.02766	0.0393676	0.798173
1827	TcCLB.509645.10	hypothetical protein, conserved	0.8823	-0.180658	0.238789	0.983644	-0.0237915	0.925469
1828	TcCLB.506769.50	mucin TcMUCII, putative	1.38473	0.469601	0.0139219	0.588672	-0.764463	0.00056334
1829	TcCLB.510533.230	palmitoyl acyltransferase 11, putative	1.11319	0.154694	0.147992	1.47345	0.559198	1.12843e-07
1830	TcCLB.511803.10	cullin 2, putative	1.10347	0.142045	0.327968	0.868921	-0.202703	0.263566
1831	TcCLB.510741.60	hypothetical protein, conserved	0.879979	-0.18446	0.113239	0.965831	-0.050158	0.780653
1832	TcCLB.509157.120	hypothetical protein, conserved	0.958667	-0.0608977	0.653447	0.93186	-0.101815	0.572353
1833	TcCLB.511559.30	ras-related GTP-binding protein, putative	0.595166	-0.748636	1.66e-09	0.782334	-0.354143	0.0152849
1834	TcCLB.504011.40	XPA-interacting protein, putative	0.785227	-0.348819	0.000828763	1.03838	0.0543383	0.742169
1835	TcCLB.511613.80	Mucin-associated surface protein (MASP), subgroup S008	2.27758	1.1875	1.91e-06	1.29957	0.378037	0.270525
1836	TcCLB.503751.20	hypothetical protein	0.832446	-0.264572	0.452348	1.07752	0.10771	0.837825
1837	TcCLB.508951.90	CHAT domain containing protein, putative	1.1165	0.158983	0.286491	1.08989	0.124187	0.549133
1838	TcCLB.510103.10	hypothetical protein	1.12383	0.168418	0.37362	0.733816	-0.44651	0.0364364
1839	TcCLB.507811.90	Meckelin (Transmembrane protein 67), putative	1.34837	0.431214	0.00469545	1.06649	0.092876	0.696173
1840	TcCLB.511173.50	Mucin-associated surface protein (MASP), subgroup S081	0.128756	-2.95729	2.7e-60	0.5713	-0.807681	1.12803e-06
1841	TcCLB.510353.20	hypothetical protein, conserved	1.1367	0.184856	0.0571024	0.871421	-0.198559	0.0930157
1842	TcCLB.506691.50	hypothetical protein, conserved	1.00461	0.0066421	0.948061	1.0231	0.0329539	0.808984
1843	TcCLB.506743.210	tubulin tyrosine ligase, putative	1.29994	0.378446	0.000224104	1.0512	0.0720334	0.649152
1844	TcCLB.503989.60	protein phosphatase 2C, putative (fragment)	1.29614	0.374217	0.201963	1.27182	0.346892	0.366822
1845	TcCLB.511745.40	hypothetical protein, conserved	0.63432	-0.656717	7.12e-10	1.08505	0.117766	0.439305
1846	TcCLB.509455.50	hypothetical protein, conserved	1.77024	0.823943	1.59e-11	0.967983	-0.0469463	0.818901
1847	TcCLB.510989.60	hypothetical protein, conserved	0.801166	-0.319826	0.00917969	0.89066	-0.167053	0.303381
1848	TcCLB.507257.110	hypothetical protein, conserved	2.38755	1.25553	8.76e-22	0.91612	-0.126392	0.540697
1849	TcCLB.506895.10	hypothetical protein, conserved	0.96559	-0.050518	0.677702	1.09628	0.132611	0.372002
1850	TcCLB.511753.150	hypothetical protein, conserved	0.546614	-0.871405	4.49e-21	0.931469	-0.102421	0.435559
1851	TcCLB.511145.80	RNA polymerase II, putative	1.4808	0.566375	6.87e-06	1.12156	0.165508	0.344123
1852	TcCLB.510989.40	Mitochondrial large ribosomal subunit bL21m, putative	0.784568	-0.350029	0.00516384	0.981403	-0.0270824	0.898844
1853	TcCLB.511109.70	GRIP-related Arf-binding domain containing protein, putative	1.71098	0.774822	3.28e-06	1.08347	0.11566	0.658769
1854	TcCLB.504427.150	oxidoreductase-like protein, putative	0.636312	-0.652194	1.85e-10	1.10665	0.146201	0.285016
1855	TcCLB.508953.40	hypothetical protein, conserved	1.10122	0.139101	0.223471	1.12169	0.165676	0.245039
1856	TcCLB.509669.150	hypothetical protein, conserved	1.02858	0.04066	0.689106	0.98634	-0.0198428	0.899034
1857	TcCLB.506213.80	60S ribosomal protein L17, putative	0.701427	-0.511635	1.98e-07	0.95153	-0.0716784	0.635707
1858	TcCLB.506867.30	hypothetical protein, conserved	0.789098	-0.341723	0.00829771	1.12252	0.166738	0.331729
1859	TcCLB.504153.230	hypothetical protein, conserved	0.868031	-0.204181	0.0571193	1.00434	0.00624209	0.973721
1860	TcCLB.511421.160	Nucleolar protein 49, putative	1.41036	0.496065	9.79e-06	0.783029	-0.352863	0.00746983
1861	TcCLB.510055.100	hypothetical protein, conserved	0.891259	-0.166083	0.119707	1.03635	0.0515113	0.751637
1862	TcCLB.508777.180	prefoldin subunit 2, putative	1.11186	0.152975	0.120557	0.625929	-0.67593	7.68113e-12
1863	TcCLB.509965.200	Flavinator of succinate dehydrogenase, putative	0.598229	-0.74123	1.93e-09	0.777292	-0.363471	0.0120348
1864	TcCLB.407477.20	Protein of unknown function DUF84, putative	1.21537	0.2814	0.00996084	1.08496	0.117637	0.44333
1865	TcCLB.510251.10	amino acid permease-like protein, putative	0.937833	-0.0925964	0.498382	1.76366	0.818573	7.55901e-11
1866	TcCLB.505843.20	60S ribosomal protein L6, putative	0.48481	-1.04451	5.99e-21	0.989195	-0.0156731	0.939103
1867	TcCLB.510953.30	hypothetical protein, conserved	1.09414	0.129798	0.202222	0.867414	-0.205208	0.0880809
1868	TcCLB.504247.34	Transcription elongation factor 1 domain-containing protein	2.02223	1.01595	3.97e-21	0.926915	-0.109491	0.502008
1869	TcCLB.506529.530	Present in the outer mitochondrial membrane proteome 18	1.30473	0.383756	0.00627823	1.08381	0.116109	0.57721
1870	TcCLB.511583.40	tricarboxylate carrier, putative	1.13784	0.186302	0.211814	0.92316	-0.115348	0.588486
1871	TcCLB.401473.9	DNA-directed RNA polymerase I largest subunit (fragment)	0.757454	-0.40077	0.0245406	1.00774	0.0111187	0.971488
1872	TcCLB.507673.65	DNA-directed RNA polymerase subunit, putative	0.951519	-0.0716955	0.685479	0.903645	-0.146172	0.526105
1873	TcCLB.506733.50	actin-like protein, putative	0.711544	-0.490975	2.39e-05	0.969996	-0.0439487	0.816607
1874	TcCLB.408799.19	isopentenyl-diphosphate delta-isomerase (fragment)	0.96162	-0.0564617	0.704212	1.03771	0.0534072	0.80088
1875	TcCLB.506367.20	XRN 5'-3' exonuclease N-terminus, putative	0.590998	-0.758775	9.47e-16	1.10687	0.14649	0.241603
1876	TcCLB.510773.70	dynein heavy chain, putative	1.1346	0.182182	0.0642672	0.966517	-0.0491334	0.749354
1877	TcCLB.508151.20	Mucin-associated surface protein (MASP), subgroup S038	3.61104	1.85242	9.42e-26	0.80478	-0.313334	0.239738
1878	TcCLB.506407.20	Nucleolar protein 12 (25kDa), putative	0.888515	-0.170531	0.103617	0.813673	-0.297479	0.0106105
1879	TcCLB.510343.10	hypothetical protein, conserved	1.13104	0.177645	0.171003	0.987234	-0.0185358	0.933823
1880	TcCLB.508813.15	heat shock protein 70, putative (fragment)	0.489609	-1.0303	1.24e-08	0.770375	-0.376368	0.0971587
1881	TcCLB.511181.60	OTU-like cysteine protease, putative	0.925764	-0.111283	0.33709	1.02359	0.033638	0.851562
1882	TcCLB.503579.60	hypothetical protein	0.847347	-0.238974	0.00631913	0.941171	-0.0874705	0.482042
1883	TcCLB.506755.230	hypothetical protein, conserved	0.444181	-1.17078	1.45e-29	0.621466	-0.686252	4.10516e-10
1884	TcCLB.507389.79	hypothetical protein, conserved	1.78337	0.834607	1.22e-18	1.05158	0.0725582	0.630701
1885	TcCLB.507809.30	ribose-phosphate pyrophosphokinase, putative	1.30529	0.384375	2.88e-05	1.14597	0.196569	0.0863777
1886	TcCLB.504449.40	hypothetical protein	0.655346	-0.609672	2.51e-08	1.0251	0.0357673	0.841718
1887	TcCLB.506859.49	hypothetical protein, conserved	1.46247	0.54841	1.6e-05	1.66081	0.731889	3.70024e-08
1888	TcCLB.507093.100	Mitoribosomal SSU assembly factor 34, putative	0.739069	-0.436218	0.00431246	0.911097	-0.134324	0.547273
1889	TcCLB.508953.19	hypothetical protein, conserved	1.13367	0.180997	0.233587	0.971194	-0.0421691	0.861752
1890	TcCLB.511145.10	cytochrome c oxidase subunit VI, putative	0.866705	-0.206388	0.103409	1.05112	0.0719338	0.707208
1891	TcCLB.511115.10	hypothetical protein, conserved	1.10696	0.146599	0.388109	1.35552	0.438847	0.016179
1892	TcCLB.506203.60	hypothetical protein, conserved	0.498849	-1.00332	1.85e-15	1.15064	0.202433	0.225907
1893	TcCLB.506515.10	intergrin alpha chain protein, putative	0.604488	-0.726215	6.43e-13	0.959281	-0.0599751	0.708738
1894	TcCLB.506893.10	mucin TcMUCII, putative	1.54905	0.631388	3.46e-06	0.673301	-0.570677	0.000151018
1895	TcCLB.503651.30	hypothetical protein	0.758457	-0.398861	9.34e-05	1.04999	0.0703714	0.649801
1896	TcCLB.509151.20	hypothetical protein	1.12777	0.17347	0.0827295	1.09623	0.132555	0.307545
1897	TcCLB.511211.230	hypothetical protein, conserved	1.00746	0.0107203	0.935577	0.858304	-0.22044	0.108725
1898	TcCLB.510321.20	NOL1/NOP2/sun family, putative	0.717838	-0.478269	2.93e-06	0.951146	-0.0722613	0.644184
1899	TcCLB.511423.80	Transmembrane protein 231, putative	1.45164	0.537686	3.06e-07	0.950605	-0.0730819	0.658356
1900	TcCLB.508239.10	origin recognition complex subunit 1 (ORC1), putative	1.06444	0.0900969	0.531508	1.15149	0.203501	0.238897
1901	TcCLB.504147.280	trypanothione synthetase-like protein, putative	1.21484	0.280762	0.0449077	1.03981	0.0563201	0.798766
1902	TcCLB.506107.20	dihydrouridine synthase (Dus), putative	1.03892	0.0550909	0.755838	0.914011	-0.129716	0.57721
1903	TcCLB.506223.40	PSP1 C-terminal conserved region, putative	0.636022	-0.652851	3.37e-05	0.805221	-0.312544	0.112866
1904	TcCLB.506667.120	Mucin-associated surface protein (MASP), subgroup S089	1.49784	0.58288	0.000615478	0.837948	-0.255068	0.274473
1905	TcCLB.511127.20	flagellar pocket cytoskeletal protein bilbo1	1.00581	0.00835405	0.945499	0.666326	-0.585701	2.92788e-08
1906	TcCLB.510431.320	hypothetical protein, conserved	1.07638	0.106186	0.289051	1.09686	0.133383	0.286157
1907	TcCLB.408437.29	hypothetical protein (fragment)	0.477796	-1.06553	1.63e-24	1.12344	0.167927	0.214627
1908	TcCLB.507641.233	ribosomal protein L37, putative	0.603188	-0.729322	2.91e-16	1.07966	0.110571	0.37944
1909	TcCLB.506519.70	hypothetical protein	1.57419	0.654611	9.4e-08	1.00511	0.00736043	0.974266
1910	TcCLB.506411.20	hypothetical protein, conserved	2.13834	1.09649	1.44e-24	1.85482	0.891277	3.61679e-15
1911	TcCLB.511409.20	Mitochondrial small ribosomal subunit mS69, putative	0.308732	-1.69557	7.11e-59	1.08515	0.117892	0.411239
1912	TcCLB.506401.280	hypothetical protein, conserved	1.5983	0.676542	1.17e-09	1.46451	0.550417	5.0509e-06
1913	TcCLB.508987.30	serine/threonine-protein kinase, putative	0.881522	-0.181932	0.137144	1.15564	0.208687	0.15936
1914	TcCLB.504215.30	hypothetical protein, conserved	0.905061	-0.143913	0.169336	1.14809	0.199234	0.105794
1915	TcCLB.506563.30	coatomer beta subunit, putative	1.14084	0.190099	0.0877072	0.824732	-0.278003	0.0295825
1916	TcCLB.511871.120	Mucin-associated surface protein (MASP)	1.50462	0.589399	2.56e-06	0.830715	-0.267574	0.100201
1917	TcCLB.507639.90	hypothetical protein, conserved	1.84695	0.885143	9.14e-07	1.16311	0.217993	0.400555
1918	TcCLB.511179.120	2OG-Fe(II) oxygenase superfamily, putative	0.440868	-1.18158	4.74e-23	1.06779	0.0946315	0.597936
1919	TcCLB.507689.25	hypothetical protein, conserved	3.2001	1.67812	3.36e-07	0.943569	-0.0838	0.89215
1920	TcCLB.510535.60	ccr4-not transcription complex subunit	1.73637	0.796077	5.28e-16	1.3602	0.443814	4.06058e-05
1921	TcCLB.506767.340	Mucin-associated surface protein (MASP), subgroup S074	0.957047	-0.0633382	0.634351	0.518062	-0.948804	6.37393e-14
1922	TcCLB.508379.29	hypothetical protein, conserved	0.81114	-0.301976	0.237864	1.17201	0.228989	0.502968
1923	TcCLB.479253.9	hypothetical protein, conserved (fragment)	0.484668	-1.04493	2.53e-19	0.767048	-0.382611	0.00392987
1924	TcCLB.511073.10	fatty acid desaturase, putative	0.50307	-0.991168	6.36e-19	1.08279	0.114751	0.485856
1925	TcCLB.511145.50	vacuolar ATP synthase, putative	0.568916	-0.813713	2.22e-16	1.08885	0.122805	0.377635
1926	TcCLB.511041.50	flagellum transition zone component, putative	0.881314	-0.182272	0.0436444	1.01284	0.0184016	0.903832
1927	TcCLB.510285.70	kinetoplastid kinetochore protein 2, putative	1.22104	0.288108	0.0747051	1.03289	0.0466851	0.860404
1928	TcCLB.511553.140	Mucin-associated surface protein (MASP), subgroup S082	1.40769	0.493329	0.000109831	0.936834	-0.0941342	0.630897
1929	TcCLB.506529.224	hypothetical protein, conserved	1.08304	0.115082	0.289363	1.09488	0.130766	0.345194
1930	TcCLB.511215.119	Paraflagellar rod protein 2	0.868625	-0.203194	0.129638	0.923316	-0.115103	0.543291
1931	TcCLB.504019.6	hypothetical protein	0.787014	-0.345539	0.000600498	1.21265	0.27816	0.017007
1932	TcCLB.507547.80	CMGC/CLK family protein kinase, putative	2.37428	1.24749	3.84e-05	1.51242	0.596856	0.133276
1933	TcCLB.511529.220	hypothetical protein, conserved	0.54208	-0.883422	2.78e-06	1.04521	0.0637956	0.83469
1934	TcCLB.506797.110	hypothetical protein, conserved	1.23049	0.299233	0.346006	0.805658	-0.311761	0.458789
1935	TcCLB.510061.30	trans-sialidase, Group V, putative	2.61913	1.38909	2.68e-12	0.50994	-0.9716	0.000179466
1936	TcCLB.506239.10	hypothetical protein, conserved	0.610597	-0.711707	2.13e-10	0.953697	-0.0683972	0.699843
1937	TcCLB.508989.9	nucleoside phosphorylase, putative	0.390867	-1.35525	7.35e-46	1.09374	0.129267	0.329191
1938	TcCLB.506267.90	Mucin-associated surface protein (MASP), subgroup S061	0.867899	-0.2044	0.159685	0.592618	-0.754826	3.39287e-07
1939	TcCLB.503433.30	hypothetical protein, conserved	0.54915	-0.864727	2.2e-17	0.872556	-0.196681	0.133177
1940	TcCLB.507395.40	hypothetical protein	0.99077	-0.0133778	0.974154	0.631112	-0.664033	0.132519
1941	TcCLB.508307.110	hypothetical protein, conserved	1.01181	0.016936	0.859809	1.15966	0.213703	0.0264412
1942	TcCLB.511543.50	Sybindin-like family, putative	1.10645	0.145936	0.164209	1.09475	0.130606	0.336957
1943	TcCLB.511735.60	superoxide dismutase, putative	0.80549	-0.312061	0.000334491	0.880209	-0.184082	0.0867051
1944	TcCLB.508995.30	tubulin-tyrosine ligase, putative	0.999181	-0.00118158	0.992943	0.94607	-0.0799815	0.63509
1945	TcCLB.507009.70	hypothetical protein, conserved	0.799768	-0.322347	0.000271509	0.996039	-0.00572571	0.971311
1946	TcCLB.511051.30	nucleobase transporter	0.981256	-0.027299	0.850967	1.06131	0.0858519	0.649663
1947	TcCLB.509697.39	hypothetical protein	3.87927	1.95579	2.87e-42	0.792958	-0.334684	0.0797527
1948	TcCLB.506947.100	Mitochondrial large ribosomal subunit uL15m, putative	2.17519	1.12114	4.61e-25	1.05505	0.077318	0.654942
1949	TcCLB.511785.5	hypothetical protein	2.83216	1.5019	0.000951146	0.71832	-0.477301	NA
1950	TcCLB.511421.10	hypothetical protein, conserved	1.53185	0.615279	2.46e-08	0.807189	-0.309022	0.0239688
1951	TcCLB.510101.180	40S ribosomal protein S5, putative	0.528905	-0.91892	3.71e-32	0.957009	-0.0633952	0.59849
1952	TcCLB.509095.10	Mucin-associated surface protein (MASP), subgroup S091	3.64083	1.86427	2.9e-35	0.95179	-0.0712846	0.790354
1953	TcCLB.503893.80	NADH dehydrogenase [ubiquinone] iron-sulfur protein 7, mitochondrial	0.737443	-0.439396	1.49e-06	0.933028	-0.100008	0.442622
1954	TcCLB.511731.35	hypothetical protein, conserved	1.12485	0.169737	0.218161	0.899629	-0.152598	0.404035
1955	TcCLB.510373.119	Mucin-associated surface protein (MASP)	1.37504	0.459473	0.00115788	0.70931	-0.495511	0.00274307
1956	TcCLB.508787.30	pumilio/PUF RNA binding protein 3, putative	1.7453	0.803474	4.13e-09	1.12711	0.172629	0.37944
1957	TcCLB.509819.40	hypothetical protein, conserved	1.18307	0.242538	0.0178047	1.08412	0.116529	0.410838
1958	TcCLB.508165.310	surface protease GP63, putative	5.51032	2.46214	1.15e-43	0.60506	-0.724851	0.00195306
1959	TcCLB.505931.50	histone H3, putative	0.809866	-0.304245	0.000101539	0.811861	-0.300696	0.000470341
1960	TcCLB.511467.20	hypothetical protein, conserved	0.680199	-0.55597	5.64e-07	1.63519	0.709461	4.34685e-10
1961	TcCLB.507757.21	hypothetical protein, conserved	1.48093	0.566507	8.06e-10	0.891772	-0.165254	0.179735
1962	TcCLB.506925.50	pentatricopeptide repeat domain containing protein, putative	1.47265	0.558414	6.56e-07	0.908751	-0.138043	0.385954
1963	TcCLB.507861.14	dispersed gene family protein 1 (DGF-1), putative	0.680495	-0.555344	0.528578	1.15226	0.204468	NA
1964	TcCLB.507747.94	hypothetical protein	1.28407	0.360722	0.0266117	0.827711	-0.2728	0.191494
1965	TcCLB.509069.14	hypothetical protein, conserved	0.991404	-0.0124549	0.944793	1.13484	0.182486	0.367698
1966	TcCLB.506769.20	hypothetical protein	1.6137	0.690374	0.0141612	0.885297	-0.175766	0.702491
1967	TcCLB.506163.20	surface protease GP63, putative	0.950072	-0.073891	0.587322	0.902654	-0.147755	0.38701
1968	TcCLB.510157.10	Mucin-associated surface protein (MASP), subgroup S022	1.49821	0.583241	1.83e-05	0.482055	-1.05273	2.87851e-12
1969	TcCLB.510529.30	Mitochondrial small ribosomal subunit mS50, putative	0.787838	-0.344029	0.00037997	1.22776	0.296031	0.00697453
1970	TcCLB.510011.9	Mucin-associated surface protein (MASP), subgroup S015	2.49434	1.31866	5.26e-11	0.608254	-0.717253	0.00395522
1971	TcCLB.503613.30	DNA repair protein, putative	0.849504	-0.235307	0.0419748	0.989605	-0.0150751	0.939785
1972	TcCLB.511469.80	hypothetical protein, conserved	1.0972	0.133824	0.250746	1.46222	0.548164	1.61725e-06
1973	TcCLB.506713.40	N-acetyltransferase complex ARD1 subunit, putative	1.21901	0.285708	0.0771268	1.15263	0.204933	0.337468
1974	TcCLB.510769.130	kinesin, putative	1.11383	0.155529	0.118578	0.902781	-0.147552	0.247723
1975	TcCLB.504881.10	hypothetical protein, conserved	0.691792	-0.531589	9.84e-06	1.07101	0.0989749	0.574551
1976	TcCLB.509267.10	synaptobrevin, putative	0.867687	-0.204753	0.0418955	0.980849	-0.0278966	0.865858
1977	TcCLB.510749.74	hypothetical protein, conserved	1.18338	0.24291	0.0130335	1.0213	0.0304076	0.85122
1978	TcCLB.506377.10	trans-sialidase, putative	1.41177	0.497502	0.00501291	0.415357	-1.26758	1.16205e-10
1979	TcCLB.507429.20	Mucin-associated surface protein (MASP), subgroup S089	1.13586	0.183786	0.183517	0.726527	-0.460911	0.00196351
1980	TcCLB.507929.10	kinesin, putative (fragment)	0.703294	-0.507799	0.00143548	1.05375	0.0755329	0.761563
1981	TcCLB.508563.20	trans-sialidase, Group II, putative	3.99352	1.99766	6.06e-53	1.03355	0.0476022	0.844084
1982	TcCLB.506529.100	Zinc finger, C3HC4 type (RING finger), putative	1.17977	0.238508	0.00527973	1.07935	0.110156	0.34182
1983	TcCLB.505025.40	Mucin-associated surface protein (MASP)	1.82082	0.864592	1.63e-07	0.434182	-1.20363	9.89249e-10
1984	TcCLB.508777.70	hypothetical protein, conserved	0.846613	-0.240226	0.0101007	0.745366	-0.423979	1.72966e-05
1985	TcCLB.508837.100	Putative snoRNA binding domain containing protein, putative	1.11761	0.16042	0.295796	1.05641	0.0791689	0.730633
1986	TcCLB.504011.80	hypothetical protein, conserved	1.38029	0.464973	8.23e-05	1.23074	0.299525	0.0349594
1987	TcCLB.510529.39	hypothetical protein, conserved	1.4608	0.546758	0.000419019	1.47527	0.560983	0.00112328
1988	TcCLB.506625.210	hypothetical protein, conserved	0.963628	-0.0534516	0.709125	0.936542	-0.0945838	0.621453
1989	TcCLB.504125.40	ATPase subunit 9, putative	0.456869	-1.13015	4.52e-43	1.05463	0.0767395	0.53442
1990	TcCLB.480975.10	hypothetical protein, conserved	1.83456	0.875437	2.2e-16	1.42742	0.513414	1.2642e-05
1991	TcCLB.508943.40	hypothetical protein, conserved	0.871281	-0.19879	0.0941059	1.16438	0.219559	0.122907
1992	TcCLB.508125.140	Mucin-associated surface protein (MASP), subgroup S100	1.46678	0.552657	6.81e-06	0.973088	-0.0393574	0.8522
1993	TcCLB.509993.10	mucin TcMUCI, putative	1.6809	0.749237	0.00529685	1.12743	0.173036	0.673044
1994	TcCLB.506667.30	90 kDa surface protein, putative	2.40851	1.26814	1.15e-21	0.748722	-0.417498	0.0129
1995	TcCLB.510755.120	RNA-binding protein, putative	0.822622	-0.281698	0.0321798	1.09115	0.125847	0.496132
1996	TcCLB.510213.80	mucin TcMUCII, putative	1.21809	0.284617	0.0396727	0.995558	-0.00642267	0.978773
1997	TcCLB.509011.80	surface protease GP63, putative	3.42955	1.77802	2.02e-57	1.04205	0.0594312	0.76283
1998	TcCLB.507559.20	SET domain containing protein, putative	0.66367	-0.591461	3.61e-07	0.906561	-0.141523	0.37944
[truncated: 7,027 more rows]
